# Supplementary material for: Novel natural and synthetic inhibitors of solute carriers SGLT1 and SGLT2
Source: Pharmacol Res Perspect. 2019 Jul 30;7(4):e00504. doi: 10.1002/prp2.504 (PMC6664820; doi:10.1002/prp2.504)
Supplement: Supplementary file 1 [file PRP2-7-e00504-s001.xlsx]

## Sheet: S legends
Oranje et al.	Novel Natural and Synthetic Inhibitors of Solute Carriers SGLT1 and SGLT2	Pharmacology Research & Perspectives
	Table S1. Screening of the Spectrum Collection bioactive compound library for SGLT1 inhibitors and PCA.
	Table S2. Primary screening hits and additional structurally similar compounds: clustering, SGLT1/2 inhibition, cytotoxicity and PCA. * SD is indicative for compounds tested at n=2. + = original dataset for this compound contained a statistical outlier which was excluded from calculation of the mean and SD, n.a. = not applicable, n.d. = not determined, / = n at 50 mM (left site) versus n at 5 mM …
	Figure S3. PMD-PCA visualization of chemical space occupied by the Spectrum Collection compound library and chemical clusters with novel SGLT1/2 inhibitors. A. Chemical space visualizations of the Spectrum Collection compound library and clusters of additional structurally similar molecules with PC1-3 of the PMD-PCA. Detected SGLT1/2 inhibitors in the clusters are indicated with ■, other cluster …
	Table S4. Registered drugs with novel SGLT1/2 inhibiting activity and their known transporter targets.
	Table S5. Highest estimated intestinal concentration of synthetic drugs identified as novel SGLT1/2 inhibitors. Highest single oral dose data are obtained from www.drugs.com. A gastrointestinal volume of 250 mL was used by convention.

## Sheet: Table S1
Oranje et al.	Novel Natural and Synthetic Inhibitors of Solute Carriers SGLT1 and SGLT2			Pharmacology Research & Perspectives
Table S1. Screening of the Spectrum Collection bioactive compound library for SGLT1 inhibitors and PCA
	= SELECTED FOR CLUSTERS					#ACTIVE	#TOTAL	#INACTIVE	HIT%
	= ACTIVITY THRESHOLD					108	1956	1848	5.52147
COMPOUND #	COMPOUND	ISOMERIC SMILE	NORMALIZED SGLT1 ACTIVITY (%)	PRINCIPAL COMPONENT ANALYSIS						REMARK
			50 mM	on PMD			on FCFP6
				PC1	PC2	PC3	PC1	PC2	PC3
1	HEXACHLOROPHENE	Oc1c(Cl)cc(Cl)c(Cl)c1Cc2c(O)c(Cl)cc(Cl)c2Cl	-43	-0.728346	1.68613	0.34395	-1.70739	-1.4223	-0.418304
2	ECHINOCYSTIC ACID	CC1(C)CC[C@@]2([C@@H](O)C[C@]3(C)C(=CCC4[C@@]5(C)CC[C@H](O)C(C)(C)C5CC[C@@]34C)C2C1)C(=O)O	-6	0.49182	1.16688	-1.30281	6.57976	0.701426	-0.79244
3	BENZETHONIUM CHLORIDE	[Cl-].CC(C)(C)CC(C)(C)c1ccc(OCCOCC[N+](C)(C)Cc2ccccc2)cc1	0	0.57001	0.163836	2.30942	-2.19573	0.398535	-0.461736
4	PERHEXILINE MALEATE	OC(=O)\C=C/C(=O)O.C(C(C1CCCCC1)C2CCCCC2)C3CCCCN3	1	0.474494	-0.601918	0.632274	2.882	-2.41115	-3.38363
5	PHENYLMERCURIC ACETATE	CC(=O)O[Hg]c1ccccc1	4	-1.6736	-0.14772	0.00523583	-0.624837	-0.320428	1.23152
6	SERTRALINE HYDROCHLORIDE	Cl.CN[C@H]1CC[C@@H](c2ccc(Cl)c(Cl)c2)c3ccccc13	5	-0.719041	1.02718	1.64167	-1.55854	-2.64655	-0.204336
7	PTERYXIN	C\C=C(/C)\C(=O)O[C@H]1[C@@H](OC(=O)C)C(C)(C)Oc2ccc3C=CC(=O)Oc3c12	5	0.0993457	0.706022	-0.322085	0.535072	6.17577	3.29701
8	CETYLPYRIDINIUM CHLORIDE	[Cl-].CCCCCCCCCCCCCCCC[n+]1ccccc1	16	-0.349531	0.347962	2.53381	-0.276523	-2.16232	-0.690487
9	PERPHENAZINE	OCCN1CCN(CCCN2c3ccccc3Sc4ccc(Cl)cc24)CC1	17	0.395553	1.35135	0.0979349	-2.11499	-3.23432	-0.119865
10	CETRIMONIUM BROMIDE	[Br-].CCCCCCCCCCCCCCCC[N+](C)(C)C	19	-0.624526	-0.737435	2.14357	0.815459	-2.38425	-1.3111
11	CHLORHEXIDINE	Cl.Cl.Clc1ccc(NC(=N)NC(=N)NCCCCCCNC(=N)NC(=N)Nc2ccc(Cl)cc2)cc1	25	3.21551	-1.05759	3.52356	-1.10924	-3.8951	-0.861168
12	OXYBENZONE	COc1ccc(C(=O)c2ccccc2)c(O)c1	26	-1.21115	0.554298	0.235352	-3.29366	2.32681	-1.15928
13	SIBUTRAMINE HYDROCHLORIDE	Cl.CC(C)CC(N(C)C)C1(CCC1)c2ccc(Cl)cc2	28	-1.02869	0.598131	1.64604	-1.42706	-3.00523	0.336912
14	CHLORPYRIFOS	CCOP(=S)(OCC)Oc1nc(Cl)c(Cl)cc1Cl	35	-0.867978	0.490491	0.214269	-0.784918	-1.3613	0.504315
15	PHENOXYBENZAMINE HYDROCHLORIDE	Cl.CC(COc1ccccc1)N(CCCl)Cc2ccccc2	35	-0.406666	0.72839	2.20475	-2.47243	-1.09687	-0.136891
16	ALEXIDINE HYDROCHLORIDE	Cl.Cl.CCCCC(CC)CNC(=N)NC(=N)NCCCCCCNC(=N)NC(=N)NCC(CC)CCCC	36	3.45442	-1.8739	3.73866	1.26678	-3.12352	-1.82206
17	CANDESARTAN CILEXTIL	CCOc1nc2cccc(C(=O)OC(C)OC(=O)OC3CCCCC3)c2n1Cc4ccc(cc4)c5ccccc5c6nnn[nH]6	36	3.38236	3.42362	1.44101	-0.252293	-2.60635	2.37027
18	PIMETHIXENE MALEATE	CN1CCC(=C2c3ccccc3Sc4ccccc24)CC1.OC(=O)\C=C/C(=O)O	36	0.670856	0.0526459	0.99232	-1.62168	-0.959452	-0.0274278
19	CHRYSANTHELLIN A	C[C@@H]1OC(O[C@H]2CC[C@@]3(C)C(CC[C@]4(C)C3CC=C5C6CC(C)(C)CC[C@@]6(C(O)C[C@@]45C)C(=O)O[C@@H]7OC[C@H](O)[C@@H](O)[C@H]7OC8O[C@@H](C)[C@H](O[C@@H]9O[C@H](CO)[C@@H](O)[C@H](O)[C@H]9O)[C@@H](O)[C@H]8O)C2(C)C)[C@H](O)[C@H](O)[C@H]1O[C@@H]%10OC[C@@H](O)[C@H](O)[C@H]%10O	37	9.78248	-0.922621	-3.3302	8.25599	2.36748	1.2935	Selected for polysaccharides cluster but not (re)tested itself
20	11-OXOURSOLIC ACID ACETATE	C[C@@H]1CC[C@@]2(CC[C@]3(C)C(=CC(=O)C4[C@@]5(C)CC[C@H](OC(=O)C)C(C)(C)C5CC[C@@]34C)C2[C@H]1C)C(=O)O	37	0.6908	1.6016	-1.0561	6.76437	2.29986	1.97009
21	CLOPERASTINE HYDROCHLORIDE	Cl.Clc1ccc(cc1)C(OCCN2CCCCC2)c3ccccc3	37	-0.256419	1.10213	1.93204	-2.39137	-4.35866	0.867457
22	PROGESTERONE	CC(=O)[C@H]1CCC2C3CCC4=CC(=O)CC[C@]4(C)C3CC[C@]12C	38	-1.09536	0.875877	-0.917536	9.8343	0.447674	-6.45615
23	PROMAZINE HYDROCHLORIDE	Cl.CN(C)CCCN1c2ccccc2Sc3ccccc13	38	-0.518443	0.801424	1.71368	-2.01461	-2.40325	0.0827046
24	CLOMIPRAMINE HYDROCHLORIDE	Cl.CN(C)CCCN1c2ccccc2CCc3ccc(Cl)cc13	39	-0.491719	1.12961	1.79745	-2.71698	-2.55252	0.553717
25	GARCINOLIC ACID	CC(=CCCC1(C)Oc2c(CC=C(C)C)c3OC45C(CCC=C4C(=O)c3c(O)c2C=C1)C(C)(C)O[C@@]5(C\C=C(/C)\C(=O)O)C(=O)O)C	39	2.69313	1.91241	-0.470664	0.337585	4.49557	-1.27816
26	PINOSYLVIN	Oc1cc(O)cc(\C=C\c2ccccc2)c1	39	-1.34892	0.545621	0.168182	-3.03837	1.18548	-1.61873
27	BENZALKONIUM CHLORIDE	[Cl-].CCCCCCCCCCCCC[N+](C)(C)Cc1ccccc1	40	-0.316001	-0.164092	2.3436	-0.812875	-2.26373	-0.369383
28	BUPIVACAINE HYDROCHLORIDE	Cl.CCCCN1CCCCC1C(=O)Nc2c(C)cccc2C	42	-0.673581	0.231521	1.48893	-1.42652	-4.35748	0.80352
29	METHOXYCHLOR	COc1ccc(cc1)C(c2ccc(OC)cc2)C(Cl)(Cl)Cl	42	-0.879551	1.31428	0.565089	-2.20651	0.565537	-0.66663
30	GENTIAN VIOLET	[Cl-].CN(C)c1ccc(cc1)C(=C2C=CC(=[N+](C)C)C=C2)c3ccc(cc3)N(C)C	43	-0.0678763	0.463744	1.61013	-1.17789	0.244667	-0.0229993
31	OXYPHENCYCLIMINE HYDROCHLORIDE	Cl.CN1CCCN=C1COC(=O)C(O)(C2CCCCC2)c3ccccc3	43	0.228449	-0.043902	1.18743	0.0355807	-1.6731	0.533618
32	BROMHEXINE HYDROCHLORIDE	Cl.CN(Cc1cc(Br)cc(Br)c1N)C2CCCCC2	44	-0.718132	0.325246	1.36618	-1.3694	-3.71252	0.128326
33	CEDRELONE	CC1(C)C(=O)C=C[C@]2(C)C3CC[C@@]4(C)[C@@H](C[C@H]5O[C@@]45[C@]3(C)C(=O)C(=C12)O)c6cocc6	45	0.319107	1.4278	-0.981736	3.54659	2.90962	6.16326
34	TRIMEPRAZINE TARTRATE	CC(CN(C)C)CN1c2ccccc2Sc3ccccc13.OC(C(O)C(=O)O)C(=O)O	45	1.69338	-1.00768	1.1441	-1.84145	-2.06399	-0.461011
35	PROCYCLIDINE HYDROCHLORIDE	Cl.OC(CCN1CCCC1)(C2CCCCC2)c3ccccc3	45	-0.496514	0.358846	1.33132	-1.08784	-4.12582	0.149741
36	ETHOPROPAZINE HYDROCHLORIDE	Cl.CCN(CC)C(C)CN1c2ccccc2Sc3ccccc13	46	-0.310478	1.07391	1.82767	-1.84175	-2.22634	0.182266
37	PHORATE	CCOP(=S)(OCC)SCSCC	47	-1.40286	-0.59473	0.010307	0.256605	-0.632865	-0.829015
38	BEPRIDIL HYDROCHLORIDE	Cl.CC(C)COCC(CN(Cc1ccccc1)c2ccccc2)N3CCCC3	48	0.406133	1.14003	2.17317	-2.37497	-3.48104	1.10759
39	FENDILINE HYDROCHLORIDE	Cl.CC(NCCC(c1ccccc1)c2ccccc2)c3ccccc3	48	-0.0298932	1.43435	2.42938	-1.28031	-2.85423	-0.653626
40	CHLOROXINE	Oc1c(Cl)cc(Cl)c2cccnc12	48	-1.74381	0.619643	0.0870177	-2.00938	-3.11443	2.21387
41	ECONAZOLE NITRATE	O[N+](=O)[O-].Clc1ccc(COC(Cn2ccnc2)c3ccc(Cl)cc3Cl)cc1	49	0.714578	0.846437	2.06585	-2.0738	-1.83428	1.88332
42	PICEID	COc1ccc(\C=C\c2cc(O)cc(O[C@@H]3O[C@H](CO)[C@@H](O)[C@H](O)[C@H]3O)c2)cc1	49	1.21196	-0.202502	-0.286356	-3.37928	4.6408	-2.32538
43	BROXYQUINOLINE	Oc1c(Br)cc(Br)c2cccnc12	50	-1.51601	0.714018	0.0934733	-2.00938	-3.11443	2.21387
44	CYCLOBENZAPRINE HYDROCHLORIDE	Cl.CN(C)CCC=C1c2ccccc2C=Cc3ccccc13	50	-0.806479	0.981141	1.73751	-1.58003	-1.69246	0.206713
45	TRIMIPRAMINE MALEATE	CC(CN(C)C)CN1c2ccccc2CCc3ccccc13.OC(=O)\C=C/C(=O)O	51	0.846753	-0.119687	1.43229	-1.93016	-0.73353	-0.00103384
46	DIHYDROSAMIDIN	CC(C)CC(=O)O[C@@H]1[C@H](OC(=O)C)c2c(OC1(C)C)ccc3C=CC(=O)Oc23	51	0.186524	0.651982	-0.25906	0.944527	6.12278	4.01632
47	BUTACAINE	CCCCN(CCCC)CCCOC(=O)c1ccc(N)cc1	52	-0.321323	0.146898	0.570353	-1.32129	-3.27284	0.695864
48	LARIXINIC ACID	CC1=C(O)C(=O)C=CO1	52	-2.3855	-1.2036	-0.817982	0.670778	0.690552	-1.22326
49	ZEARALENONE	C[C@H]1CCCC(=O)CCC\C=C\c2cc(O)cc(O)c2C(=O)O1	53	-0.777317	0.270789	-0.557797	0.046569	2.91283	-1.53878
50	CLEMASTINE	CN1CCC[C@@H]1CCO[C@](C)(c2ccccc2)c3ccc(Cl)cc3.OC(=O)\C=C\C(=O)O	54	1.20738	-0.100873	1.56475	-1.79718	-3.18507	0.745849
51	FELAMIDIN	CC(C)(OC(=O)c1ccccc1)[C@@H]2Cc3cc4C=CC(=O)Oc4cc3O2	55	-0.0718523	1.45093	0.0170518	-2.09777	4.59009	1.07911
52	TRIADIMEFON	CC(C)(C)C(=O)C(Oc1ccc(Cl)cc1)n2cncn2	55	-0.809872	0.850346	0.416422	-1.06744	-0.611841	0.528341
53	QUINIDINE GLUCONATE	COc1ccc2nccc([C@H](O)[C@H]3C[C@@H]4CCN3C[C@@H]4C=C)c2c1.OC[C@@H](O)[C@@H](O)[C@H](O)[C@@H](O)C(=O)O	56	3.28079	-1.71566	0.561325	-2.10219	-2.4378	2.44741
54	RITANSERIN	CC1=C(CCN2CCC(=C(c3ccc(F)cc3)c4ccc(F)cc4)CC2)C(=O)N5C=CSC5=N1	56	0.680014	2.10707	0.00521624	-1.03677	-1.78823	1.11374
55	TRIPELENNAMINE CITRATE	CN(C)CCN(Cc1ccccc1)c2ccccn2.OC(=O)CC(O)(CC(=O)O)C(=O)O	57	1.99767	-1.57409	1.46902	-1.69489	-2.96146	2.34796
56	DIPYROCETYL	CC(=O)Oc1cccc(C(=O)O)c1OC(=O)C	57	-0.968892	-0.63468	-0.137782	-1.81577	1.24041	0.340582
57	HEPTACHLOR	ClC1C=CC2C1C3(Cl)C(=C(Cl)C2(Cl)C3(Cl)Cl)Cl	57	-1.64131	0.831571	-0.719686	0.272665	-1.65109	-1.33062
58	PHOSALONE	CCOP(=S)(OCC)SCN1C(=O)Oc2cc(Cl)ccc12	57	-0.34057	0.541265	0.0595088	-1.40169	-0.720009	-0.111782
59	CLOPIDOGREL SULFATE	COC(=O)[C@@H](N1CCc2sccc2C1)c3ccccc3Cl.OS(=O)(=O)O	58	0.652256	0.128862	1.32705	-1.70645	-1.74749	3.9365
60	LOBELINE HYDROCHLORIDE	Cl.CN1C(CC(O)c2ccccc2)CCCC1CC(=O)c3ccccc3	58	0.099026	0.694451	1.7665	-1.79581	-2.19438	0.135861
61	AGELASINE	[Cl-].CC1CCC2(C)C(CCC=C2C)C1(C)CC\C(=C\Cn3c[n+](C)c4c(N)ncnc34)\C	58	0.63739	0.988383	1.51647	4.41194	-1.51328	-0.197126	Stereochemistry of diterpene unknown
62	AMITRIPTYLINE HYDROCHLORIDE	Cl.CN(C)CCC=C1c2ccccc2CCc3ccccc13	59	-0.808986	1.0902	1.75997	-1.73559	-2.08414	0.0476625
63	FENOFIBRATE	CC(C)OC(=O)C(C)(C)Oc1ccc(cc1)C(=O)c2ccc(Cl)cc2	59	-0.318921	1.27961	0.611961	-0.990111	1.37519	1.5603
64	LORATADINE	CCOC(=O)N1CCC(=C2c3ccc(Cl)cc3CCc4cccnc24)CC1	59	-0.342766	1.83313	0.002341	-1.33177	-2.37729	3.24205
65	CHLORPROMAZINE	CN(C)CCCN1c2ccccc2Sc3ccc(Cl)cc13	60	-0.741401	1.41952	0.299	-2.20394	-2.67833	0.186541
66	AMINOBENZTROPINE	CN1C2CCC1CC(C2)OC(c3ccccc3)c4ccccc4N	61	-0.284924	1.14294	0.00356081	-0.936403	-2.6345	0.866174
67	TRIFLUOPERAZINE HYDROCHLORIDE	Cl.Cl.CN1CCN(CCCN2c3ccccc3Sc4ccc(cc24)C(F)(F)F)CC1	61	0.779849	0.914342	3.05476	-2.63995	-2.35255	0.156984
68	CATECHIN PENTAACETATE	CC(=O)O[C@H]1Cc2c(OC(=O)C)cc(OC(=O)C)cc2O[C@@H]1c3ccc(OC(=O)C)c(OC(=O)C)c3	62	1.74877	0.660575	0.271095	-1.69739	6.44635	1.54435
69	SWIETENINE	COC(=O)C(O)[C@H]1C(C)(C)C(OC(=O)\C(=C\C)\C)[C@@H]2C=C3C(CC[C@]4(C)C3CC(=O)O[C@H]4c5cocc5)[C@@]1(C)C2=O	62	1.79272	1.2998	-0.59725	4.19261	2.98482	7.17322
70	TRIFLUPROMAZINE HYDROCHLORIDE	Cl.CN(C)CCCN1c2ccccc2Sc3ccc(cc13)C(F)(F)F	62	-0.131772	1.10467	1.81484	-2.48164	-1.95307	0.0439627
71	DIPHENHYDRAMINE HYDROCHLORIDE	Cl.CN(C)CCOC(c1ccccc1)c2ccccc2	62	-0.743447	0.413528	2.01036	-2.1555	-2.27731	0.420553
72	GOSSYPOL	CC(C)c1c(O)c(O)c(C=O)c2c(O)c(c(C)cc12)c3c(C)cc4c(C(C)C)c(O)c(O)c(C=O)c4c3O	62	2.23846	1.98012	0.51586	-1.6093	-0.561267	0.341224
73	PHENTOLAMINE HYDROCHLORIDE	Cl.Cc1ccc(cc1)N(CC2=NCCN2)c3cccc(O)c3	62	-0.0913882	0.22109	1.48745	-3.0377	-0.330358	-1.68099
74	PYRILAMINE MALEATE	COc1ccc(CN(CCN(C)C)c2ccccn2)cc1.OC(=O)\C=C/C(=O)O	62	1.0983	-0.913494	1.61653	-3.10299	-0.42481	2.07896
75	HEXESTROL	CCC(C(CC)c1ccc(O)cc1)c2ccc(O)cc2	63	-0.845902	1.03776	0.459435	-1.6676	0.110154	-1.09879
76	BENFLURALIN	CCCCN(CC)c1c(cc(cc1[N+](=O)[O-])C(F)(F)F)[N+](=O)[O-]	63	-0.561791	0.465051	0.327183	-0.998423	-1.56157	-0.234521
77	CARBINOXAMINE MALEATE	CN(C)CCOC(c1ccc(Cl)cc1)c2ccccn2.OC(=O)\C=C/C(=O)O	63	0.885045	-0.826699	1.599	-2.54442	-3.30703	3.27858
78	DIPHENYLPYRALINE HYDROCHLORIDE	Cl.CN1CCC(CC1)OC(c2ccccc2)c3ccccc3	63	-0.585966	0.68645	1.7166	-0.968603	-2.11199	0.685512
79	7-DESACETOXY-6,7-DEHYDROGEDUNIN	CC1(C)C2C=C[C@]3(C)C(CC[C@@]4(C)[C@@H](OC(=O)[C@H]5O[C@@]345)c6cocc6)[C@@]2(C)C=CC1=O	64	0.179195	1.6342	-0.905757	3.84469	2.87458	7.46188
80	SULCONAZOLE NITRATE	O[N+](=O)[O-].Clc1ccc(CSC(Cn2ccnc2)c3ccc(Cl)cc3Cl)cc1	64	0.743316	1.03669	2.10316	-2.0738	-1.83428	1.88332
81	DEXTROMETHORPHAN HYDROBROMIDE	Br.COc1ccc2C[C@H]3[C@@H]4CCCC[C@@]4(CCN3C)c2c1	64	-0.733823	0.725278	0.960387	-2.44421	-0.17978	-0.243244
82	AMANTADINE HYDROCHLORIDE	Cl.NC12CC3CC(CC(C3)C1)C2	65	-1.63607	-0.437033	0.370101	1.02939	-2.19638	-1.5179
83	MICONAZOLE NITRATE	O[N+](=O)[O-].Clc1ccc(COC(Cn2ccnc2)c3ccc(Cl)cc3Cl)c(Cl)c1	65	0.829309	1.04032	2.09453	-2.0738	-1.83428	1.88332
84	HYDROQUINIDINE	CC[C@H]1CN2CCC1C[C@@H]2[C@@H](O)c3ccnc4ccc(OC)cc34	66	0.00813144	1.30771	-0.180084	-2.26245	-2.89405	3.2787
85	HEXETIDINE	CCCCC(CC)CN1CN(CC(CC)CCCC)CC(C)(N)C1	67	-0.433175	0.372954	0.274695	1.68713	-2.73628	-1.06991
86	METHAPYRILENE HYDROCHLORIDE	Cl.CN(C)CCN(Cc1cccs1)c2ccccn2	67	-0.646199	0.224707	1.94359	-2.37594	-3.94655	3.39803
87	COLFORSIN	CC(=O)O[C@H]1[C@@H](O)C2C(C)(C)CC[C@H](O)[C@]2(C)[C@@]3(O)C(=O)C[C@@](C)(O[C@]13C)C=C	67	0.362321	-0.623002	-1.21532	4.73627	0.975686	1.57895
88	CYCLOSERINE	N[C@@H]1CONC1=O	67	-2.3595	-1.75808	-0.949724	0.173242	-1.5072	-1.00283
89	NEFOPAM	CN1CCOC(c2ccccc2)c3ccccc3C1	67	-1.30341	1.05871	0.0560688	-2.04291	-1.96895	0.418246
90	VERAPAMIL HYDROCHLORIDE	Cl.COc1ccc(CCN(C)CCCC(C#N)(C(C)C)c2ccc(OC)c(OC)c2)cc1OC	67	1.24198	0.928489	2.38479	-2.76904	-0.806117	0.0591845
91	VESAMICOL HYDROCHLORIDE	Cl.OC1CCCCC1N2CCC(CC2)c3ccccc3	67	-0.870493	0.226441	1.09736	-1.37689	-3.96453	0.239577
92	FLUNARIZINE HYDROCHLORIDE	Cl.Cl.Fc1ccc(cc1)C(N2CCN(C\C=C\c3ccccc3)CC2)c4ccc(F)cc4	68	0.819597	1.58106	3.67958	-2.62692	-1.62265	0.0363169
93	NONOXYNOL-9	CCCCCCCCCc1ccc(OCCOCCOCCOCCOCCOCCOCCOCCOCCO)cc1	68	3.7201	0.108952	1.8937	-1.84968	0.0501708	-1.63783
94	ANABASINE HYDROCHLORIDE	Cl.C1CCC(NC1)c2cccnc2	68	-1.59435	-0.659702	1.08319	-1.17761	-3.39105	1.10224
95	ROBUSTIC ACID METHYL ETHER	COC1=C(C(=O)Oc2cc3OC(C)(C)C=Cc3c(OC)c12)c4ccc(OC)cc4	68	0.266653	1.40282	-0.0526194	-2.7134	7.41409	-0.269068
96	SMILAGENIN	CC1CC[C@@]2(OC1)O[C@H]3CC4C5CC[C@@H]6C[C@@H](O)CC[C@]6(C)C5CC[C@]4(C)[C@H]3[C@@H]2C	68	-0.0775405	1.52204	-1.35374	7.33824	-1.09019	-4.04869
97	XYLAZINE	Cc1cccc(C)c1NC2=NCCCS2	68	-1.51909	0.28229	-0.239241	-1.42794	-2.06235	0.170164
98	ANDROSTERONE ACETATE	CC(=O)O[C@@H]1CC[C@@]2(C)[C@@H](CCC3C2CC[C@@]4(C)C3CCC4=O)C1	69	-0.825521	0.861625	-0.888356	9.26171	1.28181	-1.36151
99	TESTOSTERONE PROPIONATE	CCC(=O)O[C@H]1CCC2C3CCC4=CC(=O)CC[C@]4(C)C3CC[C@]12C	69	-0.688075	1.00077	-0.793155	10.8167	2.09564	-2.31306
100	ADIPHENINE HYDROCHLORIDE	Cl.CCN(CC)CCOC(=O)C(c1ccccc1)c2ccccc2	69	-0.115952	0.566125	2.19794	-1.16584	-1.82877	0.984356
101	CHOLESTANE	CC(C)CCCC(C)C1CCC2C3CC[C@H]4CCCC[C@]4(C)C3CC[C@]12C	69	-0.785946	2.21433	-0.308845	5.77588	-1.53429	-4.5253
102	MEBHYDROLIN NAPHTHALENESULFONATE	CN1CCc2c(C1)c3ccccc3n2Cc4ccccc4.OS(=O)(=O)c5cccc6c(cccc56)S(=O)(=O)O	69	2.37645	2.55885	2.24629	-3.08269	-4.05201	2.80319
103	SPARTEINE HYDROIODIDE	I.C1CCN2C[C@@H]3C[C@H](CN4CCCC[C@@H]34)[C@H]2C1	69	-1.00653	0.0939404	0.41479	0.162043	-4.60063	-0.403834
104	TRIHEXYPHENIDYL HYDROCHLORIDE	Cl.OC(CCN1CCCCC1)(C2CCCCC2)c3ccccc3	69	-0.43114	0.489756	1.3499	-1.08784	-4.12582	0.149741
105	CHELIDONINE (+)	CN1Cc2c3OCOc3ccc2C4C(O)Cc5cc6OCOc6cc5C14	70	0.241483	1.32457	-0.742845	-3.28375	0.667473	-0.455584
106	DILTIAZEM HYDROCHLORIDE	Cl.COc1ccc(cc1)C2Sc3ccccc3N(CCN(C)C)C(=O)C2OC(=O)C	70	0.732524	0.56037	1.7086	-1.37716	1.3831	3.00017
107	DOXEPIN HYDROCHLORIDE	Cl.CN(C)CC\C=C/1\c2ccccc2COc3ccccc13	70	-0.679769	0.832827	1.67285	-2.35303	-1.13818	0.301544
108	OLEANDRIN	CO[C@@H]1C[C@H](O[C@H]2CC[C@@]3(C)[C@H](CCC4C3CC[C@]5(C)[C@H]([C@H](C[C@]45O)OC(=O)C)C6=CC(=O)OC6)C2)OC(C)[C@H]1O	70	2.04357	0.725703	-1.40091	10.7222	2.67496	-0.617215
109	ANGOLENSIC ACID, METHYL ESTER	COC(=O)CC1C(C)(C)C(=O)C[C@@H]2O[C@]34CC(=O)O[C@@H](c5cocc5)[C@]3(C)CCC(C4=C)[C@]12C	71	0.704322	1.23182	-0.674938	5.36353	4.22741	10.5626
110	PRILOCAINE HYDROCHLORIDE	Cl.CCCNC(C)C(=O)Nc1ccccc1C	71	-1.03793	-0.714446	1.48633	-1.40149	-3.02041	-0.203165
111	SULOCTIDIL	CCCCCCCCNC(C)C(O)c1ccc(SC(C)C)cc1	71	-0.210154	0.540726	0.641465	-1.13985	-0.867731	-1.16532
112	ANABASAMINE HYDROCHLORIDE	Cl.CN1CCCCC1c2ccc(nc2)c3cccnc3	71	-0.766465	0.415444	1.49521	-1.74139	-3.81778	2.36331
113	CELLOBIOSE (D[+])	OC[C@H]1O[C@@H](O[C@H]2[C@H](O)[C@@H](O)[C@@H](O)O[C@@H]2CO)[C@H](O)[C@@H](O)[C@@H]1O	71	1.06877	-3.07728	-1.7155	0.570356	-0.780005	-1.24932
114	URSOCHOLANIC ACID	CC(CCC(=O)O)[C@H]1CCC2C3CC[C@@H]4CCCC[C@]4(C)C3CC[C@]12C	71	-0.537683	1.38189	-0.647853	5.94805	-1.19051	-5.03952
115	DICYCLOMINE HYDROCHLORIDE	Cl.CCN(CC)CCOC(=O)C1(CCCCC1)C2CCCCC2	72	-0.514364	0.167348	1.33164	2.29445	-2.50565	-0.64869
116	2- (2,6-DIMETHOXYPHENOXYETHYL)AMINOMETHYL-1,4-BENZODIOXANE HYDROCHLORIDE (WB 4101)	Cl.COc1cccc(OC)c1OCCNCC2COc3ccccc3O2	72	0.623682	0.260649	1.72465	-1.806	-1.06452	-0.407733
117	AZELASTINE HYDROCHLORIDE	Cl.CN1CCCC(CC1)N2N=C(Cc3ccc(Cl)cc3)c4ccccc4C2=O	72	0.0871136	1.1747	1.47157	-2.16118	-2.13037	0.872162
118	BROMPHENIRAMINE MALEATE	CN(C)CCC(c1ccc(Br)cc1)c2ccccn2.OC(=O)\C=C/C(=O)O	72	0.7242	-0.62275	1.60249	-2.18428	-3.48604	3.30423
119	LIDOCAINE HYDROCHLORIDE	Cl.CCN(CC)CC(=O)Nc1c(C)cccc1C	72	-1.10584	-0.469477	1.56162	-1.76325	-2.54684	0.432143
120	PERGOLIDE MESYLATE	CCCN1C[C@H](CSC)C[C@H]2[C@H]1Cc3c[nH]c4cccc2c34.CS(=O)(=O)O	72	0.610545	0.583686	1.29861	-1.71271	-2.89624	1.55481
121	PSEUDO-ANISATIN	C[C@H]1C[C@@H](O)[C@@]2(O)[C@@]3(C)COC(=O)C[C@@]12CC(=O)[C@@]3(C)O	72	-0.542149	-1.08355	-1.4322	3.20413	-0.550732	-0.135473
122	SPARTEINE SULFATE	OS(=O)(=O)O.C1CCN2C[C@@H]3C[C@H](CN4CCCC[C@@H]34)[C@H]2C1	72	-0.209021	-0.642151	0.0407405	0.520299	-3.9796	-0.247629
123	STROBANE	CC1(C)C2(Cl)C(Cl)C(Cl)C(Cl)(C(Cl)Cl)C1(Cl)C2Cl	72	-1.44353	1.17719	-0.585637	0.300677	-1.84874	-1.22949
124	STRYCHNINE	O=C1CC2OCC=C3CN4CC[C@@]56C4C[C@@H]3[C@@H]2C5N1c7ccccc67	72	-0.242182	1.1834	-1.17261	-0.888253	-1.12337	1.44012
125	TRIPROLIDINE HYDROCHLORIDE	Cl.Cc1ccc(cc1)\C(=C/CN2CCCC2)\c3ccccn3	72	-0.606257	0.858892	1.75304	-2.10353	-4.26002	3.35445
126	BENFLUOREX HYDROCHLORIDE	Cl.CC(Cc1cccc(c1)C(F)(F)F)NCCOC(=O)c2ccccc2	73	0.188405	0.589225	2.1506	-2.13712	-1.72289	-0.833137
127	BENZTROPINE	CN1C2CCC1CC(C2)OC(c3ccccc3)c4ccccc4.CS(=O)(=O)O	73	0.498311	0.671001	1.34413	-0.232555	-1.56216	0.767118
128	SALSOLIDINE	COc1cc2CCNC(C)c2cc1OC	73	-1.5273	-0.0837943	-0.313696	-2.10629	-0.066985	-0.714021
129	3-AMINO-beta-PINENE	Cl.CC1(C)C2CC(N)C(=C)C1C2	73	-1.81033	-0.639841	0.512099	3.33457	-1.61792	-1.56693
130	PODOPHYLLOTOXIN ACETATE	COc1cc(cc(OC)c1OC)[C@H]2[C@@H]3[C@H](COC3=O)[C@@H](OC(=O)C)c4cc5OCOc5cc24	73	1.25708	1.203	-0.264626	-0.193051	2.20089	2.10935
131	RESORCINOL MONOACETATE	CC(=O)Oc1cccc(O)c1	73	-1.98401	-0.481988	-0.177655	-2.13834	2.52896	-0.996046
132	RHETSININE	CNc1ccccc1C(=O)N2CCc3c([nH]c4ccccc34)C2=O	73	-0.186935	1.36733	0.226445	-2.49175	-2.76237	0.904188
133	ALPRENOLOL	Cl.CC(C)NCC(O)COc1ccccc1CC=C	74	-0.549318	-0.672549	1.66814	-1.98855	0.0125324	-0.631082
134	DIBUCAINE HYDROCHLORIDE	Cl.CCCCOc1cc(C(=O)NCCN(CC)CC)c2ccccc2n1	74	0.366382	0.376055	2.14878	-1.95282	-4.65541	1.94651
135	SEMUSTINE	CC1CCC(CC1)NC(=O)N(CCCl)N=O	74	-1.54556	-0.406862	-0.417972	1.69342	-2.34984	-1.33798
136	SWIETENOLIDE-3-ACETATE	COC(=O)C(O)[C@H]1C(C)(C)[C@@H](OC(=O)C)[C@@H]2CC3=C4CC(=O)O[C@@H](c5cocc5)[C@]4(C)CCC3[C@@]1(C)C2=O	75	1.52258	0.925972	-0.723945	4.42822	3.01168	7.76956
137	THONZYLAMINE HYDROCHLORIDE	Cl.COc1ccc(CN(CCN(C)C)c2ncccn2)cc1	75	-0.166541	0.065991	1.89516	-3.05302	-0.747291	1.82043
138	DIHYDROCARYOPHYLLEN-5-ONE	CC1CCC2C(CC2(C)C)C(=C)CCC1=O	75	-2.13188	0.356817	-0.638122	5.5995	0.0011053	-2.56214
139	PERICIAZINE	OC1CCN(CCCN2c3ccccc3Sc4ccc(cc24)C#N)CC1	75	0.11424	1.15721	-0.0794048	-1.87533	-2.04228	-0.493248
140	PHENOTHRIN	CC(=CC1C(C(=O)OCc2cccc(Oc3ccccc3)c2)C1(C)C)C	75	-0.252034	1.65238	0.53344	-1.21091	0.564288	0.801551
141	S,S,S,-TRIBUTYLPHOSPHOROTRITHIOATE	CCCCSP(=O)(SCCCC)SCCCC	75	-0.958972	0.190654	0.471068	0.810525	-1.3919	-0.866564
142	SCANDENIN	COc1c(CC=C(C)C)c2OC(C)(C)C=Cc2c3OC(=O)C(=C(O)c13)c4ccc(O)cc4	75	0.72669	1.53035	-0.117738	-1.85133	5.29375	-0.298233
143	DIGITONIN	C[C@@H]1CC[C@@]2(OC1)OC3C(O)C4C5CC[C@H]6C[C@H](O[C@@H]7O[C@H](CO)[C@H](O[C@@H]8O[C@H](CO)[C@@H](O)[C@H](O[C@@H]9OC[C@@H](O)[C@H](O)[C@H]9O)[C@H]8O[C@@H]%10O[C@H](CO)[C@H](O)[C@H](O[C@@H]%11O[C@H](CO)[C@@H](O)[C@H](O)[C@H]%11O)[C@H]%10O)[C@H](O)[C@H]7O)[C@H](O)C[C@]6(C)C5CC[C@]4(C)C3[C@@H]2C	76	11.2044	-2.37158	-3.91784	7.10227	-0.0664614	-3.73475
144	IMIPRAMINE HYDROCHLORIDE	Cl.CN(C)CCCN1c2ccccc2CCc3ccccc13	76	-0.606451	0.935723	1.76877	-2.32343	-1.94257	0.279334
145	CIPROFLOXACIN	OC(=O)C1=CN(C2CC2)c3cc(N4CCNCC4)c(F)cc3C1=O	76	0.0681989	-0.515333	-0.908396	-1.56147	1.51511	-1.19689
146	LABETALOL HYDROCHLORIDE	Cl.CC(CCc1ccccc1)NCC(O)c2ccc(O)c(c2)C(=O)N	76	0.564244	-0.404474	1.74686	-2.58291	-1.12205	-1.18603
147	MEBEVERINE HYDROCHLORIDE	Cl.CCN(CCCCOC(=O)c1ccc(OC)c(OC)c1)C(C)Cc2ccc(OC)cc2	76	1.19058	0.757907	2.44083	-3.22032	-0.359563	0.157473
148	METHOMYL	CNC(=O)O\N=C(\C)/SC	76	-2.09443	-1.3065	-0.476467	0.716892	-0.832738	0.418992
149	TETRACHLOROISOPHTHALONITRILE	Clc1c(Cl)c(C#N)c(Cl)c(C#N)c1Cl	76	-2.03023	0.536273	-0.0852345	-1.25777	-2.06469	-0.33319
150	5-HYDROXYIMINOISOCARYOPHYLLENE	CC1(C)CC2C1CCC(=C)\C(=N/O)\CCC2=C	77	-1.8187	0.210695	-0.743224	4.59106	0.00929652	-2.05906
151	CINCHONIDINE	O[C@@H]([C@@H]1C[C@@H]2CCN1C[C@@H]2C=C)c3ccnc4ccccc34	77	-0.330369	1.23686	-0.218284	-1.77498	-4.7278	3.68605
152	DISULFOTON	CCOP(=S)(OCC)SCCSCC	77	-1.2509	-0.583784	0.078453	0.436593	-0.858513	-0.835687
153	PIPERACILLIN SODIUM	[Na+].CCN1CCN(C(=O)NC(C(=O)N[C@H]2[C@H]3SC(C)(C)[C@@H](N3C2=O)C(=O)[O-])c4ccccc4)C(=O)C1=O	77	1.76113	-0.995122	0.575548	-0.744274	-2.13747	1.62861
154	PROPAFENONE HYDROCHLORIDE	Cl.CCCNCC(O)COc1ccccc1C(=O)CCc2ccccc2	77	0.579174	0.166503	2.14705	-3.10304	0.5999	-1.62484
155	QUININE SULFATE	COc1ccc2nccc([C@@H](O)[C@H]3C[C@@H]4CCN3C[C@@H]4C=C)c2c1.OS(=O)(=O)O	77	1.37822	0.162616	0.879085	-1.96926	-2.38412	3.50426
156	MITOTANE	ClC(Cl)C(c1ccc(Cl)cc1)c2ccccc2Cl	78	-1.4463	1.57708	0.560725	-1.83865	-2.31953	-0.103818
157	NOMIFENSINE MALEATE	CN1CC(c2ccccc2)c3cccc(N)c3C1.OC(=O)\C=C/C(=O)O	78	0.490702	-0.842455	1.0597	-1.85929	-1.95587	0.077961
158	TOLTERODINE HYDROCHLORIDE	CC(C)N(CCC(c1ccccc1)c2cc(C)ccc2O)C(C)C.OC(C(O)C(=O)O)C(=O)O	78	1.94366	-1.02113	1.52565	-2.12018	-1.70632	-0.529343
159	14-METHOXY-4,4-BISNOR-4,8,11,13-PODOCARPATETRAEN-3-ONE	COc1cccc2c1CCC3=CC(=O)CC[C@]23C	78	-1.50177	0.75798	-0.356105	0.517467	2.04715	-1.13031
160	ANHYDROGLUCOSE	O[C@@H]1[C@H]2COC(O2)[C@H](O)[C@H]1O	78	-1.53016	-1.68662	-1.25382	0.71699	-0.56476	-0.99837
161	BIFONAZOLE	c1ccc(cc1)C(c2ccc(cc2)c3ccccc3)n4ccnc4	78	-0.436296	2.39126	1.08042	-1.96057	-2.04166	0.84147
162	LOVASTATIN	CC[C@H](C)C(=O)O[C@H]1C[C@@H](C)C=C2C=C[C@H](C)[C@H](CC[C@@H]3C[C@@H](O)CC(=O)O3)[C@@H]12	78	0.115991	0.509087	-0.547717	6.81909	1.01005	0.657574
163	LUPININE	OC[C@@H]1CCCN2CCCC[C@H]12	78	-2.04549	-0.529394	-0.780269	0.692492	-4.11295	-0.627887
164	ROSOLIC ACID	Oc1ccc(cc1)C(=C2C=CC(=O)C=C2)c3ccc(O)cc3	78	-0.649572	0.929445	-0.0206929	-0.844327	1.37099	-1.17953
165	TETRAHYDROSAPPANONE A TRIMETHYL ETHER	COc1ccc2[C@H](O)[C@H](Cc3ccc(OC)c(OC)c3)COc2c1	78	-0.138665	0.793498	0.122151	-4.4649	4.28538	-1.85154
166	ACETYLCARNITINE	[Cl-].CC(=O)OC(CC(=O)O)[N+](C)(C)C	79	-1.33476	-2.86663	0.855062	1.35997	-0.472946	-0.157916
167	d[-Arg-2]KYOTORPHAN ACETATE	CC(=O)O.N[C@@H](Cc1ccc(O)cc1)C(=O)N[C@H](CCCNC(=N)N)C(=O)O	79	1.69298	-3.093	0.872718	-1.78562	-1.36807	-2.99363
168	PERINDOPRIL ERBUMINE	CCC[C@H](N[C@@H](C)C(=O)N1[C@H]2CCCC[C@H]2C[C@H]1C(=O)O)C(=O)OCC.CC(C)(C)N	79	1.04422	-1.62569	0.733409	4.08302	-1.59476	-0.467783
169	TORSEMIDE	CC(C)NC(=O)NS(=O)(=O)c1cnccc1Nc2cccc(C)c2	79	0.0195924	0.107117	0.0947322	-1.47345	-2.0014	1.79022
170	XYLOMETAZOLINE HYDROCHLORIDE	Cl.Cc1cc(cc(C)c1CC2=NCCN2)C(C)(C)C	79	-1.04289	0.00627629	1.31923	-1.72768	-1.7788	-0.578327
171	1S,9R-HYDRASTINE	COc1ccc2[C@H](OC(=O)c2c1OC)[C@@H]3N(C)CCc4cc5OCOc5cc34	79	0.41858	1.36943	-0.343334	-3.14533	1.84957	0.788584
172	CEFAZOLIN SODIUM	[Na+].Cc1nnc(SCC2=C(N3[C@H](SC2)[C@H](NC(=O)Cn4cnnn4)C3=O)C(=O)[O-])s1	79	1.7618	-1.11667	0.972011	0.0276948	-2.59162	1.10208
173	FENBUTYRAMIDE	CCC(C(=O)N)c1ccccc1	79	-2.06503	-0.274628	-0.00185064	-1.02806	-1.27361	0.260188
174	MEMANTINE HYDROCHLORIDE	Cl.CC12CC3CC(C)(C1)CC(N)(C3)C2	79	-1.49662	-0.296388	0.38197	1.47425	-1.83466	-1.16693
175	MILTEFOSINE	CCCCCCCCCCCCCCCCOP(=O)([O-])OCC[N+](C)(C)C	79	0.320651	-0.264469	0.892527	0.94479	-2.10692	-1.04878
176	VINCAMINE	CC[C@@]12CCCN3CCc4c([C@H]13)n(c5ccccc45)[C@@](O)(C2)C(=O)OC	79	0.0683175	1.46457	-0.239428	-1.83902	-3.46354	4.23939
177	CEFTIBUTEN	Nc1nc(cs1)\C(=C\CC(=O)O)\C(=O)N[C@H]2[C@H]3SCC=C(N3C2=O)C(=O)O	80	1.0319	-0.930522	-0.783797	-0.144011	-1.83643	0.473881
178	CROTAMITON	CCN(C(=O)\C=C\C)c1ccccc1C	80	-2.00796	0.238459	0.11221	-1.34388	-0.0121745	0.522017
179	2-METHOXY-5 (6)EPOXY-TETRAHYDROCARYOPHYLLENE	COC1(C)CCC2OC2(C)CCC3C1CC3(C)C	80	-1.59794	0.335292	-0.803525	3.76128	0.656416	0.925531
180	ACETYLCYSTEINE	CC(=O)NC(CS)C(=O)O	80	-1.80393	-1.83187	-0.652067	0.130825	-2.17529	-1.72406
181	ACONITINE	CCN1C[C@]2(COC)[C@H](O)CC(OC)[C@@]34C5C[C@]6(O)[C@@H](OC)[C@H](O)[C@](OC(=O)C)([C@@H]([C@H](OC)C23)[C@@H]14)C5[C@H]6OC(=O)c7ccccc7	80	3.6327	0.10303	-1.16025	2.17645	0.0570358	3.24662
182	AMIKACIN SULFATE	NCC[C@@H](O)C(=O)N[C@@H]1C[C@H](N)[C@@H](O[C@H]2O[C@H](CN)[C@@H](O)[C@H](O)[C@H]2O)[C@H](O)[C@H]1O[C@H]3O[C@H](CO)[C@@H](O)[C@H](N)C3O.OS(=O)(=O)O.OS(=O)(=O)O	80	7.11336	-6.68365	-0.121678	0.824963	-1.47581	-1.28873
183	CARBETAPENTANE CITRATE	CCN(CC)CCOCCOC(=O)C1(CCCC1)c2ccccc2.OC(=O)CC(O)(CC(=O)O)C(=O)O	80	2.7463	-1.73293	1.37317	-0.393979	-2.06188	0.262874
184	DEACETOXY-7-OXOGEDUNIN	CC1(C)C2CC(=O)[C@]3(C)C(CC[C@@]4(C)[C@@H](OC(=O)[C@H]5O[C@@]345)c6cocc6)[C@@]2(C)C=CC1=O	80	0.376378	1.47162	-0.981835	3.84469	2.87458	7.46188
185	OUABAIN	C[C@@H]1O[C@@H](O[C@H]2C[C@@H](O)[C@]3(CO)C4[C@H](O)C[C@]5(C)[C@H](CC[C@]5(O)C4CC[C@]3(O)C2)C6=CC(=O)OC6)[C@H](O)[C@H](O)[C@H]1O	80	3.12897	-1.40913	-2.2936	8.45881	1.90806	-1.05689
186	PICROTOXININ	CC(=C)[C@@H]1[C@H]2OC(=O)[C@@H]1[C@]3(O)C[C@H]4O[C@]45C(=O)O[C@H]2[C@]35C	80	-0.41178	-0.260306	-1.48773	3.74728	0.866872	2.60767
187	1-AMINOCYCLOBUTANE CARBOXYLIC ACID	NC1(CCC1)C(=O)O	81	-2.19515	-1.95615	-0.925053	1.53816	-1.45426	-2.01715
188	3beta-ACETOXYDEOXYANGOLENSIC ACID, METHYL ESTER	COC(=O)C[C@H]1C(C)(C)[C@H](C[C@@H]2O[C@]34CC(=O)O[C@@H](c5cocc5)[C@]3(C)CCC(C4=C)[C@]12C)OC(=O)C	81	1.19602	1.22224	-0.587361	5.83879	4.73696	11.644
189	ORPHENADRINE CITRATE	CN(C)CCOC(c1ccccc1)c2ccccc2C.OC(=O)CC(O)(CC(=O)O)C(=O)O	81	1.94853	-1.31839	1.54676	-1.43624	-2.13532	0.0596351
190	OXYMETAZOLINE HYDROCHLORIDE	Cl.Cc1cc(c(O)c(C)c1CC2=NCCN2)C(C)(C)C	81	-0.716282	-0.216558	1.19767	-2.06217	-1.2466	-0.923667
191	ARECOLINE HYDROBROMIDE	Br.COC(=O)C1=CCCN(C)C1	81	-1.77878	-1.19054	0.874494	1.5462	-0.828647	0.710465
192	BERGENIN	O.COc1c(O)cc2C(=O)O[C@H]3[C@@H](O)[C@H](O)[C@@H](CO)O[C@@H]3c2c1O	81	1.03945	-1.94719	0.18018	-1.62402	1.26692	0.361852
193	CINCHONINE	O[C@@H]([C@H]1C[C@@H]2CCN1C[C@@H]2C=C)c3ccnc4ccccc34	81	-0.330369	1.23686	-0.218284	-1.77498	-4.7278	3.68605
194	DIHYDROROTENONE	COc1cc2OC[C@H]3Oc4c5CC(Oc5ccc4C(=O)[C@H]3c2cc1OC)C(C)C	81	0.362318	1.68828	-0.252273	-3.09396	5.03901	-0.638089
195	HETACILLIN POTASSIUM	[K+].CC1(C)S[C@@H]2C(N3C(=O)[C@H](NC3(C)C)c4ccccc4)C(=O)N2[C@H]1C(=O)[O-]	81	0.534166	-0.694728	0.59011	-0.512081	-1.0299	1.497
196	METOLAZONE	CC1Nc2cc(Cl)c(cc2C(=O)N1c3ccccc3C)S(=O)(=O)N	81	-0.248281	0.637321	-0.139324	-2.77577	-1.99431	0.507802
197	SUCCINYLACETONE	CC(=O)CC(=O)CCC(=O)O	81	-1.89598	-1.52168	-0.378216	1.80642	-0.845929	-1.86181
198	TETRACYCLINE HYDROCHLORIDE	Cl.CN(C)[C@H]1[C@@H]2C[C@H]3C(=C(O)[C@]2(O)C(=O)C(=C1O)C(=O)N)C(=O)c4c(O)cccc4[C@@]3(C)O	81	1.77596	-1.36529	0.0704926	-0.494702	-0.142811	-0.817005
199	TRIMEDLURE	C[C@@H]1CC(Cl)CC[C@H]1C(=O)OC(C)(C)C	81	-1.95561	-0.0702311	-0.34742	2.16836	-0.609952	0.352445
200	3-DEOXO-3beta-HYDROXYMEXICANOLIDE 16-ENOL ETHER	COC(=O)C[C@H]1C(C)(C)[C@@H](O)[C@@H]2CC3=C4C=C(OC)O[C@@H](c5cocc5)[C@]4(C)CCC3[C@@]1(C)C2=O	82	0.982441	1.22807	-0.642763	4.02023	2.75515	7.20135
201	ERGOSTA-7,22-DIEN-3-ONE	CC(C)C(C)\C=C\C(C)[C@H]1CCC2C3=CCC4CC(=O)CC[C@]4(C)C3CC[C@]12C	82	-0.587362	1.76507	-0.527196	7.16148	0.565933	-3.08281
202	FUCOSTANOL	CC[C@H](CCC(C)[C@H]1CCC2C3CCC4C[C@@H](O)CC[C@]4(C)C3CC[C@]12C)C(C)C	82	-0.228766	1.94892	-0.382168	7.11219	-1.96278	-5.7014
203	NALTREXONE HYDROCHLORIDE	Oc1ccc2C[C@H]3N(CC4CC4)CCC56[C@@H](Oc1c25)C(=O)CC[C@@]36O	82	0.239386	0.700032	-1.07304	0.730981	-0.881711	-0.474628
204	p-CHLOROPHENYLALANINE	NC(Cc1ccc(Cl)cc1)C(=O)O	82	-1.53316	-1.13632	-0.292891	-2.35387	-1.7235	-0.932021
205	PYRIMETHAMINE	CCc1nc(N)nc(N)c1c2ccc(Cl)cc2	82	-0.989112	0.340163	0.0469936	-1.64358	-3.27355	0.992972
206	ALANYL-dl-LEUCINE	CC(C)CC(NC(=O)CCN)C(=O)O	82	-1.2825	-2.29739	-0.557836	0.88213	-2.44715	-2.1993
207	CHLORDANE	ClC1CC2C(C1Cl)C3(Cl)C(Cl)C(Cl)C2(Cl)C3(Cl)Cl	82	-1.51725	1.04364	-0.68781	0.358471	-2.09829	-1.2281
208	DIETHYLSTILBESTROL	CC\C(=C(\CC)/c1ccc(O)cc1)\c2ccc(O)cc2	82	-0.929149	1.03703	0.384979	-1.73167	0.660177	-1.51152
209	GENETICIN	CN[C@@H]1[C@@H](O)C(OC2[C@@H](N)C[C@@H](N)[C@H](O[C@H]3O[C@H](C(C)O)[C@@H](O)[C@H](O)[C@H]3N)[C@H]2O)OC[C@]1(C)O.OS(=O)(=O)O.OS(=O)(=O)O	82	5.56421	-5.51613	0.0748001	1.7512	-0.563638	-1.01195
210	HOMATROPINE METHYLBROMIDE	[Br-].C[N+]1(C)[C@H]2CCC1C[C@@H](C2)OC(=O)C(O)c3ccccc3	82	-0.234415	-1.20419	0.890498	0.29729	-0.643046	1.35231
211	HOMIDIUM BROMIDE	[Br-].CC[n+]1c(c2ccccc2)c3cc(N)ccc3c4ccc(N)cc14	82	0.301657	0.918156	2.04969	-1.59292	-2.82358	0.191155
212	MITOMYCIN C	CO[C@@]12[C@@H]3NC3CN1C4=C([C@@H]2COC(=O)N)C(=O)C(=C(C)C4=O)N	82	0.383186	-1.15689	-1.42497	0.927912	-1.10571	-0.569029
213	NYSTATIN	C[C@@H]1OC(=O)CC(O)CC(O)CC(O)CCC(O)C(O)C[C@]2(O)CC(O)C(C(CC(OC3O[C@H](C)[C@@H](O)[C@H](N)[C@@H]3O)\C=C\C=C\C=C\C=C\CC\C=C\C=C\[C@H](C)[C@@H](O)C1C)O2)C(=O)O	82	5.49515	-2.38207	-2.55909	3.84339	0.887241	-0.605143
214	PHENIRAMINE MALEATE	CN(C)CCC(c1ccccc1)c2ccccn2.OC(=O)\C=C/C(=O)O	82	0.49555	-0.863582	1.57063	-1.84895	-2.72187	3.07028
215	PIPENZOLATE BROMIDE	[Br-].CC[N+]1(C)CCCC(C1)OC(=O)C(O)(c2ccccc2)c3ccccc3	82	0.371017	-0.346995	1.5335	0.644564	-0.292971	1.52532
216	RONIDAZOLE	Cn1c(COC(=O)N)ncc1[N+](=O)[O-]	82	-1.34383	-0.944536	-0.218315	-0.685684	-2.27664	0.566474
217	COSMOSIIN	OC[C@H]1O[C@@H](Oc2cc(O)c3C(=O)C=C(Oc3c2)c4ccc(O)cc4)[C@H](O)[C@@H](O)[C@@H]1O	83	1.74276	-0.37615	-0.772727	-4.5844	9.42218	-4.5821
218	1,2alpha-EPOXY-7-DEACETOXY-7-OXODIHYDROGEDUNIN	CC1(C)C2CC(=O)[C@]3(C)C(CC[C@@]4(C)[C@@H](OC(=O)[C@H]5O[C@@]345)c6cocc6)[C@@]2(C)[C@H]7O[C@H]7C1=O	83	0.751853	1.45562	-1.21165	2.95984	2.33496	7.3116
219	AMINOLEVULINIC ACID HYDROCHLORIDE	Cl.NCC(=O)CCC(=O)O	83	-1.58798	-2.92145	0.771373	1.5121	-1.67048	-2.19748
220	CARMINIC ACID	Cc1c(C(=O)O)c(O)cc2C(=O)c3c(O)c(O)c(O[C@H]4O[C@H](CO)[C@@H](O)[C@H](O)[C@H]4O)c(O)c3C(=O)c12	83	2.97764	-1.04579	-1.18823	-1.93484	1.32672	-1.12617
221	CHLORAMBUCIL	OC(=O)CCCc1ccc(cc1)N(CCCl)CCCl	83	-0.78558	0.225095	0.416266	-1.65834	-0.878908	-1.28712
222	DELTALINE	CCN1C[C@]2(C)CC[C@H](OC)[C@]34C2[C@H](O)[C@]5(OCO[C@@]56C[C@H](OC)[C@H]7C[C@]3(O)C6[C@H]7O)C14	83	1.42391	-0.333308	-1.95134	2.14157	-0.734588	1.43777
223	DIMETHYLSULFONE	CS(=O)(=O)C	83	-3.03365	-1.29711	-0.555784	0.420673	-0.799101	-0.842581
224	IPRATROPIUM BROMIDE	[Br-].CC(C)[N+]1(C)[C@@H]2CCC1C[C@@H](C2)OC(=O)C(CO)c3ccccc3	83	0.1304	-0.98886	1.05842	0.554314	-0.425907	1.39215
225	LINALOOL (+)	CC(=CCC[C@@](C)(O)C=C)C	83	-2.36591	-0.615519	-0.163785	3.16118	-0.859116	-1.71412
226	LINAMARIN	CC(C)(O[C@@H]1O[C@H](CO)[C@@H](O)[C@H](O)[C@H]1O)C#N	83	-0.674399	-2.01184	-1.06528	0.96953	-0.627982	-0.57164
227	MEPIVACAINE HYDROCHLORIDE	Cl.CN1CCCCC1C(=O)Nc2c(C)cccc2C	83	-1.1073	-0.110317	1.22	-1.88118	-4.10641	0.762813
228	PROCHLORPERAZINE EDISYLATE	CN1CCN(CCCN2c3ccccc3Sc4ccc(Cl)cc24)CC1.OS(=O)(=O)CCS(=O)(=O)O	83	2.08666	0.482555	1.25966	-2.14954	-3.09607	0.328563
229	NN-DNJ	CCCCCCCCCN1C[C@H](O)[C@@H](O)[C@H](O)[C@H]1CO	83.2	-0.255682	-1.13924	-0.395562	0.561821	-4.24667	-1.05138
230	CLOFIBRATE	CCOC(=O)C(C)(C)Oc1ccc(Cl)cc1	84	-1.49681	0.205884	0.175868	-0.496663	0.295341	0.529259
231	COTININE	CN1[C@@H](CCC1=O)c2cccnc2	84	-1.97871	-0.288163	-0.347002	-0.64046	-0.284246	3.57863
232	HUMULENE (alpha)	C\C\1=C\CC(C)(C)\C=C\C\C(=C\CC1)\C	84	-2.51458	0.47339	-0.387321	3.09758	-0.506526	-1.53708
233	RHAPONTIN	COc1ccc(\C=C\c2cc(O)cc(O[C@@H]3O[C@H](CO)[C@@H](O)[C@H](O)[C@H]3O)c2)cc1O	84	1.53857	-0.425337	-0.407914	-3.10039	4.08647	-2.11374
234	URSOLIC ACID	C[C@@H]1CC[C@@]2(CC[C@]3(C)C(=CCC4[C@@]5(C)CC[C@H](O)C(C)(C)C5CC[C@@]34C)C2[C@H]1C)C(=O)O	84	0.149473	1.60905	-1.13548	4.68727	0.176185	-0.749057
235	CARYLOPHYLLENE OXIDE	CC1(C)C[C@H]2[C@H]1CCC3(C)OC3CC2=C	84	-2.01897	0.372489	-0.810434	4.05022	0.560295	0.938836
236	CEPHAPIRIN SODIUM	[Na+].CC(=O)OCC1=C(N2[C@H](SC1)[C@H](NC(=O)CSc3ccncc3)C2=O)C(=O)[O-]	84	1.1847	-1.36163	0.899612	0.296853	-0.323848	2.31113
237	DICHLORODIPHENYLDICHLOROETHYLENE	ClC(=C(c1ccc(Cl)cc1)c2ccc(Cl)cc2)Cl	84	-1.5337	1.63427	0.498358	-1.6111	-2.09381	-0.188925
238	MIZORIBINE	NC(=O)c1ncn([C@@H]2O[C@H](CO)[C@@H](O)[C@H]2O)c1O	84	-0.153931	-1.79047	-0.887037	-0.548334	-1.92898	0.608969
239	N-CHLOROETHYL-N-ETHYL-2'-METHYLBENZYLAMINE HYDROCHLORIDE	Cl.CCN(CCCl)Cc1ccccc1C	84	-1.53271	-0.144834	1.71871	-1.47095	-2.01477	-0.103323
240	PACHYRRHIZIN	COc1cc2OCOc2cc1C3=Cc4cc5ccoc5cc4OC3=O	84	0.0110773	1.843	0.131799	-3.35629	4.50343	2.27065
241	QUEBRACHITOL	COC1C(O)[C@H](O)C(O)C(O)C1O	84	-1.0731	-2.4124	-1.26336	0.298632	-0.540315	-0.877009
242	SCOPOLINE	CN1C2CC3C[C@H]1C(O3)C2O	84	-1.70849	-0.622827	-1.26738	0.996704	-2.05363	-0.327449
243	S-ISOCORYDINE (+)	COc1ccc2C[C@@H]3N(C)CCc4cc(OC)c(OC)c(c34)c2c1O	84	-0.0627826	1.1254	-0.150405	-2.89332	0.120104	-0.225426
244	TEMEFOS	COP(=S)(OC)Oc1ccc(Sc2ccc(OP(=S)(OC)OC)cc2)cc1	84	0.814813	1.0312	0.589324	-1.73191	0.381474	-0.460444
245	CEPHALEXIN	CC1=C(N2[C@H](SC1)[C@H](NC(=O)C(N)c3ccccc3)C2=O)C(=O)O	85	0.167289	-1.10728	-0.808301	-0.808346	-1.54965	0.247787
246	NADOLOL	CC(C)(C)NCC(O)COc1cccc2C[C@@H](O)[C@@H](O)Cc12	85	-0.0540353	-0.657378	-0.361707	-2.13332	0.216661	-1.26016
247	PROADIFEN HYDROCHLORIDE	Cl.CCCC(C(=O)OCCN(CC)CC)(c1ccccc1)c2ccccc2	85	0.238794	0.921777	2.39514	-0.761556	-2.13253	0.932736
248	1,7-DIDEACETOXY-1,7-DIOXO-3-DEACETYLKHIVORIN	CC1(C)[C@H](O)CC(=O)[C@@]2(C)C1CC(=O)[C@]3(C)C2CC[C@@]4(C)[C@@H](OC(=O)[C@H]5O[C@@]345)c6cocc6	85	0.720426	1.07987	-1.13895	3.57556	2.26755	7.63163
249	2-ACETYLPYRROLE	CC(=O)c1ccc[nH]1	85	-2.49651	-0.528768	-0.16943	-0.892594	-0.244382	-0.324528
250	ARABITOL(D)	OCC(O)C(O)C(O)CO	85	-1.34255	-2.62357	-0.839966	0.163023	-1.56248	-1.6394
251	CHLORPHENIRAMINE (S) MALEATE	CN(C)CC[C@H](c1ccc(Cl)cc1)c2ccccn2.OC(=O)\C=C/C(=O)O	85	0.610298	-0.669938	1.59926	-2.18428	-3.48604	3.30423
252	CONIINE	CCC[C@@H]1CCCCN1	85	-2.48245	-0.579634	-0.472496	1.12956	-3.13534	-2.22322
253	DEACETOXY-7-OXISOGEDUNIN	CC1(C)C=CC(=O)[C@@]2(C)C1CC(=O)[C@]3(C)C2CC[C@@]4(C)[C@@H](OC(=O)[C@H]5O[C@@]345)c6cocc6	85	0.376378	1.47162	-0.981835	3.84469	2.87458	7.46188
254	DOXYLAMINE SUCCINATE	CN(C)CCOC(C)(c1ccccc1)c2ccccn2.OC(=O)CCC(=O)O	85	0.929318	-1.03363	1.63316	-1.66297	-3.11417	2.82387
255	EPI(13)TORULOSOL	C[C@](O)(CCC1C(=C)CCC2[C@@](C)(CO)CCC[C@]12C)C=C	85	-0.920294	0.187833	-0.452038	5.85126	-0.489205	-1.21932
256	GLUCOSAMINE HYDROCHLORIDE	Cl.N[C@H]1[C@H](O)O[C@H](CO)[C@@H](O)[C@@H]1O	85	-0.80868	-2.89371	0.176976	0.337136	-1.27141	-1.21336
257	IPRONIAZID SULFATE	CC(C)NNC(=O)c1ccncc1.OS(=O)(=O)O	85	-0.23609	-1.94038	0.840192	-0.350619	-0.558916	3.05281
258	METHYL PARATHIONE	COP(=S)(OC)Oc1ccc(cc1)[N+](=O)[O-]	85	-1.09682	-0.201668	-0.0115813	-1.52657	0.315414	-0.345984
259	TETRAHYDROCORTISONE-21-ACETATE	CC(=O)OCC(=O)[C@@]1(O)CCC2C3CC[C@@H]4C[C@H](O)CC[C@]4(C)C3C(=O)C[C@]12C	85	0.346669	-0.0477925	-1.13838	9.14949	-0.490367	-4.24572
260	TRISODIUM ETHYLENEDIAMINE TETRACETATE	[Na+].[Na+].[Na+].OC(=O)CN(CCN(CC(=O)O)CC(=O)O)CC(=O)O	85	1.37287	-5.47472	3.46889	-0.33168	-1.81065	-0.937163
261	URETHANE	CCOC(=O)N	85	-2.72359	-1.36035	-0.458583	0.426653	-1.38336	-0.851897
262	UVAOL	C[C@@H]1CC[C@]2(CO)CC[C@]3(C)C(=CCC4[C@@]5(C)CC[C@H](O)C(C)(C)C5CC[C@@]34C)[C@@H]2[C@H]1C	85	-0.0287221	1.58114	-1.09946	4.6918	-0.554206	-0.819941
263	VERATRIDINE	COc1cc(cc(OC)c1OC)C(=O)O[C@H]2CC[C@@]3(C)[C@@H]4CC[C@H]5[C@]6(O)C[C@H](O)[C@@]7(O)[C@@H](CN8C[C@@H](C)CC[C@H]8[C@@]7(C)O)[C@]6(O)C[C@]35O[C@]24O	85	4.19354	0.426232	-1.81723	0.482646	-0.112916	1.47095
264	ANDIROBIN	COC(=O)CC1C(C)(C)C(=O)C=CC1(C)C2CC[C@@]3(C)[C@@H](OC(=O)C4OC34C2=C)c5cocc5	86	0.772984	1.28755	-0.588403	5.69359	4.33228	9.71481
265	CARMOFUR	CCCCCCNC(=O)N1C=C(F)C(=O)NC1=O	86	-1.20668	-0.896273	-0.493138	0.520718	-3.26217	-1.83603
266	PHTHALYLSULFATHIAZOLE	OC(=O)c1ccccc1C(=O)Nc2ccc(cc2)S(=O)(=O)Nc3nccs3	86	0.7713	0.555185	0.374964	-2.27948	-2.2465	0.884873
267	QUINIC ACID	O[C@@H]1C[C@](O)(C[C@@H](O)[C@@H]1O)C(=O)O	86	-1.08336	-2.34358	-1.2487	0.873848	-0.909283	-1.65237
268	SPIPERONE	Fc1ccc(cc1)C(=O)CCCN2CCC3(CC2)N(CNC3=O)c4ccccc4	86	0.357236	1.15436	0.0778991	-2.96503	-3.24782	1.01863
269	SULFACHLORPYRIDAZINE	Nc1ccc(cc1)S(=O)(=O)Nc2ccc(Cl)nn2	86	-0.646623	-0.024819	0.000296995	-2.04444	-3.35803	1.51593
270	ACETOCHLOR	CCOCN(C(=O)CCl)c1c(C)cccc1CC	86	-1.38265	0.278538	0.281411	-1.75442	-0.383659	0.34193
271	CEVADINE	C\C=C(\C)/C(=O)O[C@H]1CC[C@@]2(C)[C@@H]3CC[C@H]4[C@]5(O)C[C@H](O)[C@@]6(O)[C@@H](CN7C[C@@H](C)CC[C@H]7[C@@]6(C)O)[C@]5(O)C[C@]24O[C@]13O	86	2.74134	-0.104594	-2.15595	3.97223	-0.593816	1.63578
272	DICHLORODIPHENYLTRICHLOROETHANE	Clc1ccc(cc1)C(c2ccc(Cl)cc2)C(Cl)(Cl)Cl	86	-1.33019	1.75182	0.585411	-1.6111	-2.09381	-0.188925
273	DISOPYRAMIDE PHOSPHATE	CC(C)N(CCC(C(=O)N)(c1ccccc1)c2ccccn2)C(C)C.OP(=O)(O)O	86	1.26071	-0.397142	1.60497	-1.53415	-3.54885	3.47437
274	ESERINE	CNC(=O)Oc1ccc2N(C)[C@H]3N(C)CC[C@@]3(C)c2c1	86	-0.893266	0.316724	-0.490946	-2.24557	-0.833689	0.217384
275	FUROSEMIDE	NS(=O)(=O)c1cc(C(=O)O)c(NCc2occc2)cc1Cl	86	-0.124291	-0.116263	0.0707028	-2.59113	-2.92522	2.95997
276	HYDROCOTARNINE	COc1c2CN(C)CCc2cc3OCOc13	86	-1.38434	0.236259	-0.514772	-2.93284	0.634036	-0.103035
277	PELLETIERINE HYDROCHLORIDE	Cl.CC(=O)CC1CCCCN1	86	-1.93643	-1.39593	0.847193	1.55608	-2.50941	-1.83122
278	REBAMIPIDE	OC(=O)C(CC1=CC(=O)Nc2ccccc12)NC(=O)c3ccc(Cl)cc3	86	0.207707	0.52079	0.0132184	-2.2108	-2.81977	-0.317329
279	THIAMPHENICOL	CS(=O)(=O)c1ccc(cc1)[C@@H](O)[C@@H](CO)NC(=O)C(Cl)Cl	86	-0.269384	-0.835465	-0.181966	-1.03673	-2.15629	-0.639741
280	CHROMOCARB	OC(=O)C1=CC(=O)c2ccccc2O1	87	-1.56913	-0.272289	-0.451549	-3.00775	3.02912	-1.49462
281	ETHISTERONE	CC12CCC(=O)C=C1CCC3C2CCC4(C)C3CCC4(O)C#C	87	-1.05616	0.912072	-1.01719	10.3074	0.31747	-6.6779
282	3-AMINOBENZAMIDE	NC(=O)c1cccc(N)c1	87	-2.09348	-0.884972	-0.327117	-1.66116	-1.91053	0.335172
283	AMPROLIUM	Cl.[Cl-].CCCc1ncc(C[n+]2ccccc2C)c(N)n1	87	-0.31768	-1.20287	2.99828	-1.52543	-2.74258	0.857239
284	ANTAZOLINE PHOSPHATE	OP(=O)(O)O.C(N(Cc1ccccc1)c2ccccc2)C3=NCCN3	87	0.832703	-0.417967	1.2368	-2.38276	-1.90972	-0.14161
285	CHLORPROTHIXENE HYDROCHLORIDE	Cl.CN(C)CC\C=C\1/c2ccccc2Sc3ccc(Cl)cc13	87	-0.606212	1.14931	1.73346	-2.29938	-2.05215	0.339567
286	CYCLIZINE	CN1CCN(CC1)C(c2ccccc2)c3ccccc3	87	-1.08054	1.13208	0.211991	-1.91678	-1.93734	0.0989248
287	CYCLOPENTOLATE HYDROCHLORIDE	Cl.CN(C)CCOC(=O)C(c1ccccc1)C2(O)CCCC2	87	-0.258149	-0.333998	1.45344	-0.0784903	-2.31347	0.435264
288	DEMECLOCYCLINE HYDROCHLORIDE	Cl.CN(C)[C@H]1[C@@H]2C[C@@H]3[C@H](O)c4c(Cl)ccc(O)c4C(=O)C3=C(O)[C@]2(O)C(=O)C(=C1O)C(=O)N	87	1.82095	-1.24148	0.0932898	-0.900228	-0.504097	-0.8208
289	FENTHION	COP(=S)(OC)Oc1ccc(SC)c(C)c1	87	-1.18635	0.131221	0.088753	-2.57619	1.76338	-0.388495
290	HOMATROPINE BROMIDE	Br.CN1[C@H]2CCC1C[C@@H](C2)OC(=O)C(O)c3ccccc3	87	-0.2728	-0.240366	1.06727	-0.0891344	-1.63069	1.7454
291	METHOXYAMINE HYDROCHLORIDE	Cl.CON	87	-2.7496	-2.01392	0.813928	-0.135549	-1.43635	-0.944761
292	PHYSOSTIGMINE SULFATE	CNC(=O)Oc1ccc2N(C)[C@H]3N(C)CC[C@@]3(C)c2c1.OS(=O)(=O)O	87	0.475255	-0.732393	0.587953	-2.24557	-0.833689	0.217384
293	PIPERINE	O=C(\C=C\C=C\c1ccc2OCOc2c1)N3CCCCC3	87	-1.00437	0.631214	-0.292832	-1.69683	1.75989	-0.197628
294	PROMETHAZINE HYDROCHLORIDE	Cl.CC(CN1c2ccccc2Sc3ccccc13)N(C)C	87	-0.602893	0.891579	1.6579	-1.94992	-2.02947	0.088546
295	PYRAZINAMIDE	NC(=O)c1cnccn1	87	-2.17047	-1.09024	-0.36157	-0.691277	-2.20674	1.00796
296	RAMELTEON	CCC(=O)NCC[C@@H]1CCc2ccc3OCCc3c12	87	-1.04018	0.481217	-0.232149	-1.87018	0.0803774	-1.11691
297	SENECRASSIDIOL 6-ACETATE	CC(=O)OC1CCC2(O)CC1(C)CCC3C2CC3(C)C	87	-1.125	0.127761	-0.855728	6.98638	1.03553	0.491528
298	STROPHANTHIDIN	C[C@]12CCC3C(CC[C@]4(O)C[C@@H](O)CC[C@]34C=O)[C@@]1(O)CCC2C5=CC(=O)OC5	87	0.497088	-0.0169709	-1.49808	8.2593	0.299368	-2.7124
299	TRANEXAMIC ACID	NC[C@@H]1CC[C@H](CC1)C(=O)O	87	-1.91151	-1.69623	-0.822429	1.05483	-1.27046	-1.46017
300	AMIPRILOSE	Cl.CN(C)CCCO[C@H]1[C@H](OC2OC(C)(C)O[C@H]12)C(O)CO	88	0.174273	-1.82368	0.650519	0.618082	-2.42988	-0.470683
301	CEFOPERAZONE SODIUM	CCN1CCN(C(=O)NC(C(=O)NC2C3SCC(=C(N3C2=O)C(=O)O)CSc4nnnn4C)c5ccc(O)cc5)C(=O)C1=O	88	3.42398	-0.131479	-0.68475	-1.37989	-1.08824	0.13305
302	CHLORMADINONE ACETATE	CC(=O)O[C@@]1(CCC2C3C=C(Cl)C4=CC(=O)CC[C@]4(C)C3CC[C@]12C)C(=O)C	88	-0.292469	0.759461	-0.905587	7.12818	0.809778	-2.1923
303	D-PHENYLALANINE	N[C@H](Cc1ccccc1)C(=O)O	88	-1.64791	-1.32996	-0.321522	-2.2461	-1.18506	-1.08086
304	2-METHYL GRAMINE	CN(C)Cc1c(C)[nH]c2ccccc12	88	-1.71171	0.453131	0.231773	-2.44419	-2.83831	0.724247
305	3,7-DIMETHOXYFLAVONE	COC1=C(Oc2cc(OC)ccc2C1=O)c3ccccc3	88	-0.772639	0.894096	0.0870762	-4.50736	5.80748	-1.8695
306	ALACHLOR	CCc1cccc(CC)c1N(COC)C(=O)CCl	88	-1.38453	0.304712	0.286874	-1.73905	0.0794697	0.385387
307	beta-AMYRIN ACETATE	CC(=O)O[C@H]1CC[C@@]2(C)C(CC[C@]3(C)C2CC=C4C5CC(C)(C)CC[C@]5(C)CC[C@@]34C)C1(C)C	88	-0.102943	2.22521	-0.841809	7.46321	2.5904	3.03843
308	DIBUTYL PHTHALATE	CCCCOC(=O)c1ccccc1C(=O)OCCCC	88	-0.767874	0.367484	0.517577	-0.819306	-1.11613	0.0702643
309	ETHACRYNIC ACID	CCC(=C)C(=O)c1ccc(OCC(=O)O)c(Cl)c1Cl	88	-0.917326	0.232224	0.160992	-1.08631	0.533098	-0.407462
310	HALOPERIDOL	OC1(CCN(CCCC(=O)c2ccc(F)cc2)CC1)c3ccc(Cl)cc3	88	-0.101298	1.14287	0.315814	-1.98447	-2.78755	0.507301
311	HEPTAMINOL HYDROCHLORIDE	Cl.CC(N)CCCC(C)(C)O	88	-1.81209	-1.69486	1.08483	2.07739	-2.42888	-2.17352
312	OXACILLIN SODIUM	[Na+].Cc1onc(c2ccccc2)c1C(=O)NC3[C@H]4SC(C)(C)[C@@H](N4C3=O)C(=O)[O-]	88	0.753275	-0.154009	1.12923	-1.16258	-2.52202	3.18192
313	PICROTIN	CC(C)(O)[C@@H]1[C@H]2OC(=O)[C@@H]1[C@]3(O)C[C@H]4O[C@]45C(=O)O[C@H]2[C@]35C	88	-0.0641669	-0.701739	-1.65521	3.12827	0.553263	2.37424
314	3beta-HYDROXYISOALLOSPIROST-9(11)-ENE	CC1CCC2(OC1)OC3CC4C5CCC6C[C@@H](O)CCC6(C)C5=CCC4(C)C3[C@@H]2C	89	-0.0784246	1.46023	-1.36633	7.86578	-0.321343	-3.78901
315	8-HYDROXY-15,16-BISNOR-11-LABDEN-13-ONE	CC(=O)\C=C/[C@H]1[C@](C)(O)CCC2C(C)(C)CCC[C@]12C	89	-1.42561	0.142343	-0.634953	4.55268	-0.255307	-0.879185
316	ACIVICIN	N[C@@H]([C@@H]1CC(=NO1)Cl)C(=O)O	89	-1.61189	-2.14449	-0.985388	0.65248	-1.763	-1.39393
317	CEFMETAZOLE SODIUM	[Na+].CO[C@]1(NC(=O)CSCC#N)C2SCC(=C(N2C1=O)C(=O)[O-])CSc3nnnn3C	89	1.79583	-1.55903	0.813213	-0.0180874	-2.00311	1.1974
318	METARAMINOL BITARTRATE	C[C@H](N)[C@H](O)c1cccc(O)c1.O[C@H]([C@@H](O)C(=O)O)C(=O)O	89	0.849952	-3.15461	0.538484	-2.00447	-0.172182	-1.46073
319	MODAFINIL	NC(=O)CS(=O)C(c1ccccc1)c2ccccc2	89	-0.949809	0.32593	0.34999	-0.671377	-1.2631	0.0353845
320	7-OXOCALLITRISIC ACID, METHYL ESTER	COC(=O)[C@]1(C)CCC[C@@]2(C)C1CC(=O)c3cc(ccc23)C(C)C	89	-0.812384	1.11933	-0.217342	-0.730749	0.78732	1.19498
321	ACYCLOVIR	NC1=Nc2c(ncn2COCCO)C(=O)N1	89	-0.633056	-1.28734	-0.59014	-0.702224	-2.71126	0.452454
322	BEKANAMYCIN SULFATE	NC[C@H]1O[C@H](O[C@@H]2[C@@H](N)C[C@@H](N)[C@H](O[C@H]3O[C@H](CO)[C@@H](O)[C@H](N)[C@H]3O)[C@H]2O)[C@H](N)[C@@H](O)[C@@H]1O.OS(=O)(=O)O	89	4.40047	-5.11221	-1.19618	1.02723	-0.658609	-1.09508
323	CEFADROXIL	CC1=C(N2[C@H](SC1)[C@H](NC(=O)[C@@H](N)c3ccc(O)cc3)C2=O)C(=O)O	89	0.493897	-1.33011	-0.92986	-1.11505	-0.274432	-0.782606
324	CHOLIC ACID	CC(CCC(=O)O)[C@H]1CCC2C3[C@H](O)C[C@@H]4C[C@H](O)CC[C@]4(C)C3C[C@H](O)[C@]12C	89	0.490522	0.0391585	-1.15324	6.26595	-1.46129	-4.56545
325	CLOXACILLIN SODIUM	[Na+].Cc1onc(c2ccccc2Cl)c1C(=O)N[C@H]3[C@H]4SC(C)(C)[C@@H](N4C3=O)C(=O)[O-]	89	0.868006	0.0398773	1.15791	-1.29368	-2.95133	3.24531
326	DANAZOL	C[C@]12Cc3cnoc3C=C1CCC4C2CC[C@@]5(C)C4CC[C@@]5(O)C#C	89	-0.620425	1.57655	-0.722163	5.00244	-0.911352	-2.85354
327	FLUOROURACIL	FC1=CNC(=O)NC1=O	89	-2.33407	-1.5019	-0.880619	0.10088	-2.22369	-1.24452
328	GLUCOSAMINIC ACID	N[C@H]([C@@H](O)[C@H](O)[C@H](O)CO)C(=O)O	89	-0.633368	-3.57422	-1.08926	0.101386	-1.24199	-2.02327
329	GLUTAMINE	N[C@@H](CCC(=O)N)C(=O)O	89	-1.70819	-2.7064	-0.757436	0.661645	-2.00606	-1.92882
330	HALAZONE	OC(=O)c1ccc(cc1)S(=O)(=O)N(Cl)Cl	89	-1.34206	-0.428973	-0.169276	-1.72987	-0.901287	-0.144321
331	HEMATEIN	OC1=CC2=C3c4ccc(O)c(O)c4OCC3(O)CC2=CC1=O	89	-0.0896138	-0.284642	-1.13194	0.0605105	2.35782	-1.78206
332	HYDROLYSIS PRODUCT OF BUSSEIN	CC(C)\C(=C\1/C2[C@@](C)(C(O)[C@@H](O)[C@@]34OC5(C)O[C@@]23[C@H](O)[C@@]6(O)C(O)C7(C)CC6(O5)[C@@]4(C)[C@H]7CC(=O)O)[C@@H](OC1=O)c8cocc8)\O	89	3.8979	-0.0170185	-2.05702	1.88454	1.71595	5.10938
333	HYPOXANTHINE	O=C1NC=Nc2nc[nH]c12	89	-1.87919	-0.857387	-0.613394	-0.62822	-2.14545	0.193481
334	METHYL COCLAURINE	COc1cc2CCN(C)C(Cc3ccc(O)cc3)c2cc1O	89	-0.432106	0.789276	-0.00980408	-3.87424	1.51841	-1.69768
335	NORETHINDRONE ACETATE	CC(=O)O[C@]1(CCC2C3CCC4=CC(=O)CC[C@@H]4C3CC[C@]12C)C#C	89	-0.780554	1.05456	-0.855931	6.8426	1.19093	-1.83565
336	CISPLATIN	N.N.Cl[Pt]Cl	90	-1.81372	-2.40981	2.20348	0.114312	-2.23794	-1.35334
337	CITICOLINE	C[N+](C)(C)CCOP(=O)([O-])OP(=O)(O)OC[C@H]1OC([C@H](O)[C@@H]1O)N2C=CC(=NC2=O)N	90	1.91524	-2.80603	-1.22084	0.558223	-0.781018	-0.792267
338	DIHYDROTANSHINONE I	CC1COC2=C1C(=O)C(=O)c3c2ccc4c(C)cccc34	90	-0.961956	1.28593	-0.205574	-1.13922	0.985399	-0.130939
339	METHAZOLAMIDE	CN1N=C(S/C/1=N\C(=O)C)S(=O)(=O)N	90	-1.40422	-1.22689	-0.930362	0.642914	-0.533029	-0.388572
340	N-HYDROXYMETHYLNICOTINAMIDE	OCNC(=O)c1cccnc1	90	-1.81388	-1.10935	-0.341489	-1.30801	-1.79992	1.99711
341	PIPERIDOLATE HYDROCHLORIDE	Cl.CCN1CCCC(C1)OC(=O)C(c2ccccc2)c3ccccc3	90	-0.113686	0.873421	1.8455	-0.101186	-1.82371	2.09453
342	VINPOCETINE	CCOC(=O)C1=C[C@]2(CC)CCCN3CCc4c([C@H]23)n1c5ccccc45	90	-0.120045	1.8154	-0.0249954	-1.44296	-3.46704	3.33571
343	ACETYLGLUTAMIC ACID	CC(=O)N[C@@H](CCC(=O)O)C(=O)O	90	-1.35218	-1.94955	-0.584357	0.996692	-2.6879	-2.40246
344	BOVINOCIDIN (3-nitropropionic acid)	OC(=O)CC[N+](=O)[O-]	90	-2.27244	-1.46424	-0.489659	0.309049	-1.19249	-1.15413
345	CHOLESTAN-3-ONE	CC(C)CCCC(C)C1CCC2C3CC[C@H]4CC(=O)CC[C@]4(C)C3CC[C@]12C	90	-0.578935	1.84065	-0.428678	6.93093	-0.678132	-4.61001
346	DACTINOMYCIN	CC(C)C1NC(=O)C(NC(=O)C(C(C)C)N(C)C(=O)CN(C)C(=O)C2CCCN2C1=O)C(C)OC(=O)C3=C(N)C(=O)C(=C4Oc5c(C)ccc(C(=O)OC(C)C6NC(=O)C(C(C)C)N(C)C(=O)CN(C)C(=O)C7CCCN7C(=O)C(NC6=O)C(C)C)c5N=C34)C	90	7.81853	0.739169	-1.60088	0.884947	0.509842	1.681
347	ESTRADIOL ACETATE	CC(=O)OC1CCC2C3CCc4cc(O)ccc4C3CCC12C	90	-0.649135	1.09025	-0.5065	1.98295	3.11549	1.24869
348	ETHAMBUTOL HYDROCHLORIDE	Cl.Cl.CC[C@@H](CO)NCCN[C@@H](CC)CO	90	-0.277435	-2.66097	2.62068	0.536698	-2.46118	-1.39875
349	FLUPHENAZINE HYDROCHLORIDE	Cl.Cl.OCCN1CCN(CCCN2c3ccccc3Sc4ccc(cc24)C(F)(F)F)CC1	90	1.34289	0.612056	3.05709	-2.39268	-2.50906	-0.262443
350	GITOXIN	C[C@H]1OC(C[C@H](O)C1O)O[C@H]2[C@@H](O)CC(O[C@H]3[C@@H](O)C[C@H](O[C@H]4CC[C@@]5(C)[C@H](CC[C@@H]6C5CC[C@]7(C)[C@H]([C@@H](O)C[C@]67O)C8=CC(=O)OC8)C4)O[C@@H]3C)O[C@@H]2C	90	4.61818	0.39936	-2.1838	9.93985	1.69145	-1.87749
351	MEPENZOLATE BROMIDE	[Br-].C[N+]1(C)CCCC(C1)OC(=O)C(O)(c2ccccc2)c3ccccc3	90	0.224792	-0.437918	1.44866	0.356301	-0.428478	1.47765
352	METFORMIN HYDROCHLORIDE	Cl.CN(C)C(=N)NC(=N)N	90	-1.67184	-2.36679	0.813237	-0.270759	-1.98883	-0.880902
353	PACLITAXEL	CC(=O)O[C@H]1C(=O)[C@]2(C)[C@@H](O)C[C@H]3OC[C@@]3(OC(=O)C)C2[C@H](OC(=O)c4ccccc4)[C@]5(O)C[C@H](OC(=O)[C@H](O)[C@@H](NC(=O)c6ccccc6)c7ccccc7)C(=C1C5(C)C)C	90	5.54241	1.77553	-0.108558	2.15698	0.29847	2.85218
354	PROCAINE HYDROCHLORIDE	Cl.CCN(CC)CCOC(=O)c1ccc(N)cc1	90	-0.709836	-0.800507	1.57522	-1.75082	-2.6558	0.643035
355	SHIKIMIC ACID	O[C@@H]1CC(=C[C@@H](O)[C@H]1O)C(=O)O	90	-1.43208	-1.88664	-1.07798	1.17343	-0.37621	-1.56099
356	SODIUM beta-NICOTINAMIDE ADENINE DINUCLEOTIDE PHOSPHATE	[Na+].NC(=O)c1ccc[n+](c1)[C@@H]2O[C@H](COP(=O)([O-])OP(=O)(O)OC[C@H]3O[C@H]([C@H](OP(=O)(O)[O-])[C@@H]3O)n4cnc5c(N)ncnc45)[C@@H](O)[C@H]2O	90	5.94658	-2.36065	0.635411	-1.47458	-2.58211	2.05379
357	SODIUM DEHYDROCHOLATE	[Na+].C[C@H](CCC(=O)[O-])[C@H]1CCC2C3C(CC(=O)[C@]12C)[C@@]4(C)CCC(=O)CC4CC3=O	90	0.269846	-0.33212	0.435851	5.30309	-0.842965	-2.9641
358	TETRAHYDROCORTISONE	C[C@]12CC[C@@H](O)C[C@H]1CCC3C4CC[C@](O)(C(=O)CO)[C@@]4(C)CC(=O)C23	90	0.00134464	-0.260605	-1.30557	8.03418	-1.17086	-5.4367
359	THYMOQUINONE	CC(C)C1=CC(=O)C(=CC1=O)C	90	-2.38459	-0.364547	-0.527883	2.2125	0.0587276	-1.34181
360	BROMOPRIDE	CCN(CC)CCNC(=O)c1cc(Br)c(N)cc1OC	91	-0.523269	-0.391356	0.0597757	-2.39659	-1.49004	0.143598
361	CITIOLONE	CC(=O)NC1CCSC1=O	91	-2.1816	-1.21531	-0.757406	1.29044	-1.79055	-0.629371
362	CLOVANEDIOL DIACETATE	CC(=O)OC1CCC23CC1(C)CCC2C(C)(C)CC3OC(=O)C	91	-0.779698	0.340816	-0.688484	4.37525	1.30426	3.10019
363	MEFLOQUINE	Cl.OC(C1CCCCN1)c2cc(nc3c(cccc23)C(F)(F)F)C(F)(F)F	91	0.212504	0.711502	1.57521	-1.35098	-4.55209	0.179084
364	ORSELLINIC ACID	Cc1cc(O)cc(O)c1C(=O)O	91	-1.60754	-0.743025	-0.414694	-2.72297	1.43896	-1.46215
365	PODOTOTARIN	CC(C)c1c(O)c(cc2c1CCC3C(C)(C)CCC[C@]23C)c4cc5c(CCC6C(C)(C)CCC[C@]56C)c(C(C)C)c4O	91	1.16907	3.93554	-0.0134168	-1.33801	-0.876389	-0.546525
366	SACCHARIN	O=C1NS(=O)(=O)c2ccccc12	91	-1.83362	-0.452578	-0.516322	-1.61039	-1.83138	0.139396
367	ALLANTOIN	NC(=O)NC1NC(=O)NC1=O	91	-1.71821	-1.95676	-1.01735	0.0771092	-1.74042	-1.09229
368	beta-AMYRIN	CC1(C)CC[C@]2(C)CC[C@]3(C)C(=CCC4[C@@]5(C)CC[C@H](O)C(C)(C)C5CC[C@@]34C)C2C1	91	-0.448267	2.0124	-1.009	5.81813	0.0292815	-0.155092
369	CARBENOXOLONE SODIUM	[Na+].[Na+].CC1(C)[C@H](CC[C@@]2(C)C1CC[C@]3(C)C2C(=O)C=C4[C@@H]5C[C@](C)(CC[C@]5(C)CC[C@@]34C)C(=O)[O-])OC(=O)CCC(=O)[O-]	91	1.97747	-0.133307	1.80517	8.01109	2.26357	3.17982
370	CEFTRIAXONE SODIUM	O.O.O.[Na+].[Na+].CO\N=C(\C(=O)N[C@H]1[C@H]2SCC(=C(N2C1=O)C(=O)[O-])CSC3=NC(=O)C(=NN3C)[O-])/c4csc(N)n4	91	4.73314	-4.37912	5.72114	-0.36483	-1.94614	1.19413
371	EUPATORIN	COc1ccc(cc1O)C2=CC(=O)c3c(O)c(OC)c(OC)cc3O2	91	0.215499	0.49504	-0.122599	-3.54861	6.13849	-2.39825
372	GALLAMINE TRIETHIODIDE	[I-].[I-].[I-].CC[N+](CC)(CC)CCOc1cccc(OCC[N+](CC)(CC)CC)c1OCC[N+](CC)(CC)CC	91	3.13599	-3.76338	4.92345	-1.35846	-0.585421	-0.365017
373	METACETAMOL	CC(=O)Nc1cccc(O)c1	91	-2.02845	-0.712994	-0.300113	-1.64158	-1.18982	-0.808602
374	METHAMIDOPHOS	COP(=O)(N)SC	91	-2.43504	-1.47113	-0.529217	0.0878532	-0.892551	-0.841898
375	MORANTEL CITRATE	CN1CCCN=C1\C=C\c2sccc2C.OC(=O)CC(O)(CC(=O)O)C(=O)O	91	1.16591	-1.32675	0.929462	-0.674154	-0.508626	2.52676
376	OXONITINE	COC[C@]12CN(C=O)C3[C@@H]4[C@H](OC)C1[C@@]3([C@H](C[C@H]2O)OC)C5CC6(O)C(OC)C(O)C4(OC(=O)C)C5C6OC(=O)c7ccccc7	91	3.57393	-0.166252	-1.29105	2.31288	0.854223	2.84356
377	THIODIGLYCOL	OCCSCCO	91	-2.19118	-1.64921	-0.44726	0.144057	-1.61014	-1.27884
378	VANCOMYCIN HYDROCHLORIDE	Cl.CN[C@H](CC(C)C)C(=O)NC1[C@H](O)c2ccc(Oc3cc4cc(Oc5ccc(cc5Cl)[C@@H](O)[C@@H]6CC(=O)C(NC(=O)[C@@H]4NC(=O)[C@H](CC(=O)N)NC1=O)c7ccc(O)c(c7)c8c(O)cc(O)cc8[C@@H](NC6=O)C(=O)O)c3O[C@@H]9OC(CO)[C@@H](O)[C@H](O)[C@H]9O[C@H]%10C[C@](C)(N)[C@H](O)[C@H](C)O%10)c(Cl)c2	91	12.8567	-0.364919	-0.141519	-1.2099	0.773167	-2.22352
379	BENZYL BENZOATE	O=C(OCc1ccccc1)c2ccccc2	92	-1.45967	0.775678	0.43121	-1.84808	-1.03887	0.273157
380	DIMENHYDRINATE	CN(C)CCOC(c1ccccc1)c2ccccc2.CN3C(=O)N(C)c4nc(Cl)[nH]c4C3=O	92	1.13417	1.19031	1.91627	-2.75681	-2.67704	1.70422
381	ETHOXYQUIN	CCOc1ccc2NC(C)(C)C=C(C)c2c1	92	-1.59835	0.330906	-0.202183	-1.85703	0.903676	-0.749528
382	SECNIDAZOLE	CC(O)Cn1c(C)ncc1[N+](=O)[O-]	92	-1.61356	-0.819872	-0.224905	-0.394301	-1.98749	0.339363
383	SULFAGUANIDINE	NC(=N)NS(=O)(=O)c1ccc(N)cc1	92	-1.08927	-1.30125	-0.435063	-1.55442	-2.01156	0.155469
384	TRANYLCYPROMINE SULFATE	NC1C[C@H]1c2ccccc2.OS(=O)(=O)O	92	-0.822324	-1.26907	0.772705	-1.23934	-1.14963	0.255804
385	1,7-DIDEACETOXY-1,7-DIOXOKHIVORIN	CC(=O)O[C@@H]1CC(=O)[C@]2(C)C3CC[C@@]4(C)[C@@H](OC(=O)C5OC45[C@]3(C)C(=O)CC2C1(C)C)c6cocc6	92	1.06573	1.29292	-0.971702	4.44347	3.45747	9.44541
386	3,4-DIHYDROXYCARANE	CC1(C)C2CC(O)C(C)(O)CC12	92	-1.97988	-0.750948	-0.934161	2.23953	-1.72335	-2.06583
387	AMBELLINE	CO[C@@H]1CC2N3CC(O)C2(C=C1)c4cc5OCOc5c(OC)c4C3	92	-0.00810868	0.349992	-0.95383	-1.62018	0.582694	0.296846
388	BACLOFEN	NCC(CC(=O)O)c1ccc(Cl)cc1	92	-1.37881	-1.15858	-0.231674	-1.48612	-1.77801	-0.18742
389	CANAVANINE	N[C@@H](CCONC(=N)N)C(=O)O	92	-1.01131	-3.13025	-0.813387	0.390882	-1.60764	-1.52902
390	CEFUROXIME SODIUM	[Na+].CO\N=C(\C(=O)NC1C2SCC(=C(N2C1=O)C(=O)[O-])COC(=O)N)/c3occc3	92	1.36002	-1.50149	0.830729	-0.986989	-2.35832	3.36897
391	CLOTRIMAZOLE	Clc1ccccc1C(c2ccccc2)(c3ccccc3)n4ccnc4	92	-0.320173	2.56576	1.10505	-2.0758	-2.49313	0.827828
392	DICLOXACILLIN SODIUM	[Na+].Cc1onc(c1C(=O)N[C@H]2[C@H]3SC(C)(C)[C@@H](N3C2=O)C(=O)[O-])c4c(Cl)cccc4Cl	92	0.982755	0.233522	1.18654	-1.29368	-2.95133	3.24531
393	DIMETHOATE	CNC(=O)CSP(=S)(OC)OC	92	-1.57764	-1.34636	-0.391982	-0.0534245	-1.50408	-0.960865
394	GLUTATHIONE	N[C@@H](CCC(=O)N[C@@H](CS)C(=O)NCC(=O)O)C(=O)O	92	0.326904	-3.33138	-0.836548	0.55693	-2.75017	-2.28641
395	ISOPEONOL	COc1cc(O)ccc1C(=O)C	92	-1.90994	-0.472255	-0.184365	-3.11479	3.99496	-1.81443
396	METOLACHLOR	CCc1cccc(C)c1N(C(C)COC)C(=O)CCl	92	-1.31016	0.310326	0.279304	-1.46714	-0.045048	0.754003
397	NOREPINEPHRINE	NC[C@H](O)c1ccc(O)c(O)c1	92	-1.36454	-1.26143	-0.48134	-2.14953	-0.365808	-1.56099
398	POTASSIUM p-AMINOBENZOATE	[K+].Nc1ccc(cc1)C(=O)[O-]	92	-1.75346	-1.51803	1.07206	-1.32619	-1.5702	0.164324
399	RESORCINOL	Oc1cccc(O)c1	92	-2.33577	-0.60513	-0.326134	-2.23028	-0.517624	-1.42669
400	RIFAMPIN	CO[C@H]1\C=C\O[C@@]2(C)Oc3c(C)c(O)c4c(O)c(NC(=O)\C(=C/C=C/C(C)[C@H](O)[C@@H](C)[C@@H](O)[C@@H](C)[C@@H](OC(=O)C)[C@@H]1C)\C)c(\C=N/N5CCN(C)CC5)c(O)c4c3C2=O	92	4.53914	0.820699	-1.04267	-0.394963	1.7333	1.7654
401	TRICHLORMETHINE	Cl.ClCCN(CCCl)CCCl	92	-1.90428	-1.01437	1.46615	-0.282257	-2.71645	-1.01113
402	TUBAIC ACID	CC(=C)C1Cc2c(O)c(ccc2O1)C(=O)O	92	-1.22289	-0.109253	-0.393608	-1.29323	2.10393	-0.176573
403	15-NORCARYOPHYLLEN-3-ONE	C\C\1=C/CCC(=O)C2CC(C)(C)C2CC1	93	-2.19987	0.26226	-0.649114	5.46305	0.498313	-2.23348
404	4-AMINO-3- (5-CHLOROTHIEN-2-YL)BUTANOIC ACID	NCC(CC(=O)O)c1ccc(Cl)s1	93	-1.3932	-1.2626	-0.247629	-0.811714	-1.88442	0.205385
405	ACETYLTRYPTOPHANAMIDE	CC(=O)N[C@@H](Cc1c[nH]c2ccccc12)C(=O)N	93	-0.848352	-0.246365	0.100974	-2.08172	-2.37197	0.116843
406	CANRENONE	C[C@]12CCC(=O)C=C1C=CC3C2CC[C@@]4(C)C3CC[C@@]45CCC(=O)O5	93	-0.744503	1.00993	-1.19878	7.08057	1.23084	-1.90081
407	CHRYSANTHEMYL ALCOHOL	CC(=CC1C(CO)C1(C)C)C	93	-2.33901	-0.532676	-0.480025	1.05232	-1.17622	-1.40911
408	ENALAPRIL MALEATE	CCOC(=O)[C@H](CCc1ccccc1)N[C@@H](C)C(=O)N2CCC[C@H]2C(=O)O.OC(=O)\C=C/C(=O)O	93	2.1616	-1.67087	1.13906	0.022689	-0.929602	0.348698
409	HYGROMYCIN B	CN[C@H]1C[C@@H](N)[C@H](O)[C@@H](O[C@@H]2O[C@H](CO)[C@@H]3OC4(O[C@H](C(N)CO)[C@H](O)[C@H](O)[C@H]4O)O[C@@H]3[C@@H]2O)[C@@H]1O	93	3.51406	-3.48285	-2.39793	0.836201	-1.18668	-1.28282
410	LECANORIC ACID	Cc1cc(O)cc(O)c1C(=O)Oc2cc(C)c(C(=O)O)c(O)c2	93	0.161062	0.0994246	-0.0694665	-4.09069	3.48253	-2.14784
411	MECLOCYCLINE SULFOSALICYLATE	CN(C)[C@H]1[C@@H]2[C@@H](O)[C@@H]3C(=C)c4c(Cl)ccc(O)c4C(=O)C3=C(O)[C@]2(O)C(=O)C(=C1O)C(=O)N.OC(=O)c5cc(ccc5O)S(=O)(=O)O	93	4.40781	-1.80776	-0.121684	-2.04145	0.226244	-0.505083
412	MERBROMIN	[Na+].[Na+].O[Hg]c1c([O-])c(Br)cc2C(=C3C=C(Br)C(=O)C=C3Oc12)c4ccccc4C(=O)[O-]	93	1.78741	-0.152305	2.53692	-0.798905	0.174237	-0.034004
413	ROXITHROMYCIN	CC[C@H]1OC(=O)[C@H](C)[C@@H](O[C@H]2C[C@@](C)(OC)[C@@H](O)[C@H](C)O2)[C@H](C)[C@@H](O[C@@H]3O[C@H](C)C[C@@H]([C@H]3O)N(C)C)[C@](C)(O)C[C@@H](C)\C(=N/OCOCCOC)\[C@H](C)[C@@H](O)[C@]1(C)O	93	4.67612	-0.733109	-1.14565	2.98783	0.499383	1.67356
414	SULPIRIDE	CCN1CCC(CNC(=O)c2cc(ccc2OC)S(=O)(=O)N)C1	93	-0.189357	-0.554561	-0.285862	-2.14325	-1.75135	0.441392
415	TYRAMINE	NCCc1ccc(O)cc1	93	-2.02801	-0.672777	-0.208382	-2.4268	-0.253861	-1.95747
416	VENLAFAXINE	Cl.COc1ccc(cc1)C(CN(C)C)C2(O)CCCCC2	93	-0.607628	-0.148392	1.38482	-1.19345	-0.617804	-0.84455
417	2,4,5-TRICHLOROPHENOXYACETIC ACID, ISOOCTYL ESTER	CCCCCCC(C)OC(=O)COc1cc(Cl)c(Cl)cc1Cl	93	-0.612813	1.07368	0.67146	0.698108	-0.430486	0.785684
418	3-OXOURSAN (28-13)OLIDE	C[C@@H]1CC[C@@]23CCC4(C)[C@]5(C)CCC6C(C)(C)C(=O)CC[C@]6(C)C5C=C[C@]4(OC2=O)C3[C@H]1C	93	-0.029442	2.01185	-1.24393	4.42111	0.872195	0.427758
419	AMPHOTERICIN B	C[C@@H]1OC(=O)CC(O)CC(O)CCC(O)C(O)CC(O)C[C@]2(O)C[C@H](O)C(C(C[C@@H](OC3OC(C)C(O)[C@@H](N)C3O)\C=C\C=C\C=C\C=C\C=C\C=C\C=C\[C@H](C)[C@@H](O)[C@H]1C)O2)C(=O)O	93	5.49764	-2.49089	-2.5815	3.84339	0.887241	-0.605143
420	BETULIN	CC(=C)[C@@H]1CC[C@]2(CO)CC[C@]3(C)[C@H](CCC4[C@@]5(C)CC[C@H](O)C(C)(C)C5CC[C@@]34C)C12	93	0.0493111	1.58041	-1.025	5.55709	-0.988154	-1.67386
421	DIALLYL SULFIDE	C=CCSCC=C	93	-2.74004	-0.722158	-0.120562	0.508152	-0.819457	-0.820468
422	DIHYDROSTREPTOMYCIN SULFATE	CN[C@H]1C(O)C(O)C(CO)OC1OC2[C@H](O[C@H]3[C@H](O)[C@@H](O)[C@H](NC(=N)N)[C@@H](O)[C@@H]3NC(=N)N)OC(C)[C@]2(O)CO.OS(=O)(=O)O	93	5.83759	-5.36927	-1.0699	1.25851	-0.664842	-1.31197
423	GUANIDINE CARBONATE	NC(=N)N.OC(=O)O	93	-1.73786	-2.71161	0.438269	0.0701575	-1.02658	-1.1798
424	ICARIIN	COc1ccc(cc1)C2=C(O[C@@H]3O[C@@H](C)[C@H](O)[C@@H](O)[C@H]3O)C(=O)c4c(O)cc(O[C@@H]5O[C@H](CO)[C@@H](O)[C@H](O)[C@H]5O)c(CC=C(C)C)c4O2	93	4.37892	-0.279609	-0.944736	-2.65994	8.43484	-2.77978
425	METERGOLINE	CN1CC(CNC(=O)OCc2ccccc2)C[C@@H]3C1Cc4cn(C)c5cccc3c45	93	0.50953	2.0613	0.391215	-2.74771	-4.6393	2.651
426	METOPROLOL TARTRATE	COCCc1ccc(OCC(O)CNC(C)C)cc1.OC(C(O)C(=O)O)C(=O)O	93	1.87831	-2.78483	1.07619	-2.64928	0.745994	-1.67446
427	MINOXIDIL	Nc1cc(nc(N)[n+]1[O-])N2CCCCC2	93	-1.22382	-0.641817	-0.604183	-0.665064	-2.55422	0.337796
428	MUCIC ACID	OC(C(O)C(O)C(=O)O)C(O)C(=O)O	93	-0.498892	-2.90082	-0.990716	0.0967466	-1.11501	-1.80914
429	N-BENZYLTROPAN-4-OL	OC1CC2CCCC(C1)N2Cc3ccccc3	93	-1.33564	0.343021	-0.39272	-0.713294	-2.78495	-0.630968
430	NICARDIPINE HYDROCHLORIDE	Cl.COC(=O)C1=C(C)NC(=C(C1c2cccc(c2)[N+](=O)[O-])C(=O)OCCN(C)Cc3ccccc3)C	93	1.78471	0.476721	1.84083	-0.81551	-1.55189	2.10476
431	ROSUVASTATIN	[Ca+2].CC(C)c1nc(nc(c1\C=C\[C@@H](O)C[C@@H](O)CC(=O)[O-])c2ccc(F)cc2)N(C)S(=O)(=O)C	93	1.656	-0.586583	1.70835	-0.785119	-1.31735	1.08124
432	SUPROFEN METHYL ESTER	COC(=O)C(C)c1ccc(cc1)C(=O)c2cccs2	93	-1.00451	0.851879	0.459399	-1.00788	-0.662217	4.51568
433	ACECLIDINE HYDROCHLORIDE	CC(=O)OC1CN2CCC1CC2	94	-1.8063	-0.419015	-0.867156	1.77645	-0.892572	1.47452
434	ACETRIAZOIC ACID	CC(=O)Nc1c(I)cc(I)c(C(=O)O)c1I	94	-0.630929	-0.082235	-0.220669	-1.63598	-1.58202	-0.112602
435	ETHOSUXIMIDE	CCC1(C)CC(=O)NC1=O	94	-2.35293	-0.961816	-0.668702	0.71143	-1.71896	-0.99554
436	LOGANIN	COC(=O)C1=CO[C@@H](O[C@@H]2O[C@H](CO)[C@@H](O)[C@H](O)[C@H]2O)[C@@H]3[C@@H](C)[C@@H](O)C[C@H]13	94	1.03878	-1.76947	-1.45422	2.35813	0.789462	-0.186382
437	N (g)-NITRO-L-ARGININE	N[C@@H](CCCNC(=N)N[N+](=O)[O-])C(=O)O	94	-0.573095	-2.43229	-0.577996	0.604113	-2.68424	-2.33898
438	SMILAGENIN ACETATE	CC1CC[C@]2(OC1)OC3CC4C5CC[C@@H]6C[C@H](CC[C@]6(C)C5CC[C@]4(C)C3[C@@H]2C)OC(=O)C	94	0.267766	1.73509	-1.18649	8.26635	0.932606	-1.03522
439	7-CHLOROKYNURENIC ACID	OC(=O)c1cc(O)c2ccc(Cl)cc2n1	94	-1.20263	0.25365	-0.0286217	-1.98788	-2.16319	1.17052
440	alpha-METHYL-L-TYROSINE	C[C@](N)(Cc1ccc(O)cc1)C(=O)O	94	-1.2534	-1.45703	-0.431835	-1.60962	0.487157	-1.75847
441	ANCITABINE HYDROCHLORIDE	Cl.OC[C@@H]1O[C@H]2[C@H](OC3=NC(=N)C=CN23)[C@H]1O	94	-0.384317	-1.76372	0.0433857	0.426289	-0.952017	-1.13784
442	ARBUTIN	OC[C@H]1O[C@@H](Oc2ccc(O)cc2)[C@H](O)[C@@H](O)[C@@H]1O	94	-0.114937	-1.32837	-0.799193	-1.78564	1.41222	-2.01047
443	ATRACTYLOSIDE POTASSIUM	[K+].[K+].CC(C)CC(=O)OC1C(O[C@@H]2C[C@H]([C@H]3CC[C@@]45CC(CC[C@H]4[C@]3(C)C2)C(=C)[C@@H]5O)C(=O)O)OC(CO)C(OS(=O)(=O)[O-])C1OS(=O)(=O)[O-]	94	4.68338	-2.24822	1.34007	7.98138	1.3759	0.78938
444	CEFAMANDOLE NAFATE	[Na+].Cn1nnnc1SCC2=C(N3C(SC2)C(NC(=O)C(OC=O)c4ccccc4)C3=O)C(=O)[O-]	94	2.13231	-0.677864	1.18082	-0.809884	-1.95399	2.49825
445	CHLORAMPHENICOL HEMISUCCINATE	[Na+].O[C@@H]([C@@H](COC(=O)CCC(=O)[O-])NC(=O)C(Cl)Cl)c1ccc(cc1)[N+](=O)[O-]	94	1.03514	-1.54297	1.46112	0.108464	-2.18108	0.933712
446	CHLOROPHYLLIDE Cu COMPLEX Na SALT	[Na+].[Na+].CCC1=C(C)C2=Cc3c(C=C)c(C)c4C=C5N6C(=C7C(C(=O)[O-])C(=O)c8c(C)c9C=C1N2[Cu]6(n34)n9c78)C(=C5C)CCC(=O)[O-]	94	3.21073	1.52979	2.10037	-0.0897792	0.060697	0.832186
447	DEFEROXAMINE MESYLATE	CC(=O)N(O)CCCCCNC(=O)CCC(=O)N(O)CCCCCNC(=O)CCC(=O)N(O)CCCCCN.CS(=O)(=O)O	94	3.94882	-3.07128	1.42909	0.862652	-2.34368	-1.36162
448	EDROPHONIUM CHLORIDE	[Cl-].CC[N+](C)(C)c1cccc(O)c1	94	-1.72814	-1.70024	1.15762	-1.4995	-0.728225	-1.11163
449	ERYTHROMYCIN	CC[C@H]1OC(=O)[C@H](C)[C@@H](O[C@H]2C[C@@](C)(OC)[C@@H](O)[C@H](C)O2)[C@H](C)[C@@H](O[C@@H]3O[C@H](C)C[C@@H]([C@H]3O)N(C)C)[C@](C)(O)C[C@@H](C)C(=O)[C@H](C)[C@@H](O)[C@]1(C)O	94	3.34613	-0.606532	-1.40559	3.1519	0.333147	1.65999
450	GLYCYLLEUCYLPHENYLALANINE	CC(C)CC(NC(=O)CN)C(=O)NC(Cc1ccccc1)C(=O)O	94	0.201304	-1.57847	-0.162981	-1.39287	-2.19803	-1.69517
451	HYDROFLUMETHIAZIDE	NS(=O)(=O)c1cc2c(NCNS2(=O)=O)cc1C(F)(F)F	94	-0.501853	-0.754397	-0.637418	-1.56868	-2.11215	-0.11032
452	ICHTHYNONE	COc1cc2C(=O)C(=COc2c3C=CC(C)(C)Oc13)c4cc5OCOc5cc4OC	94	0.551003	1.49588	-0.333974	-3.34157	7.20758	-0.880265
453	METHOTREXATE	CN(Cc1cnc2nc(N)nc(N)c2n1)c3ccc(cc3)C(=O)NC(CCC(=O)O)C(=O)O	94	2.31433	-0.34353	0.099213	-1.95115	-3.41636	0.696336
454	STREPTOZOSIN	CN(N=O)C(=O)N[C@H]1[C@@H](O)O[C@H](CO)[C@@H](O)[C@@H]1O	94	-0.334593	-2.34594	-1.21035	0.222033	-0.995643	-1.00858
455	THIAMYLAL SODIUM	[Na+].CCCC(C)C1(CC=C)C(=O)NC(=NC1=O)[S-]	94	-1.00868	-0.811979	1.06538	2.09481	-1.33372	-0.408289
456	XANTHOPTERIN	NC1=NC2=C(NC(=O)C=N2)C(=O)N1	94	-1.41399	-1.62826	-1.25748	0.0771092	-1.74042	-1.09229
457	XYLOCARPUS A	COC(=O)CC1C(C)(C)C(OC(=O)C)[C@@H]2[C@@H](OC(=O)C)[C@]34O[C@@]2(O)[C@]1(C)C3CC[C@@]5(C)[C@@H](OC(=O)C=C45)c6cocc6	94	2.38249	0.927542	-0.860215	4.92811	3.97687	9.28482
458	ATRANORIN	COC(=O)c1c(C)cc(OC(=O)c2c(C)cc(O)c(C=O)c2O)c(C)c1O	95	0.578091	0.354931	0.0978956	-3.31135	2.73314	-1.09705
459	CHOLESTERYL ACETATE	CC(C)CCCC(C)[C@H]1CCC2C3CC=C4C[C@H](CC[C@]4(C)C3CC[C@]12C)OC(=O)C	95	-0.0975948	1.90136	-0.326134	10.6573	1.28236	-3.66347
460	DEHYDROROTENONE	COc1cc2OCC3=C(C(=O)c4ccc5OC(Cc5c4O3)C(=C)C)c2cc1OC	95	0.353733	1.65967	-0.257643	-2.72993	5.98064	-0.70249
461	ESTRADIOL PROPIONATE	CCC(=O)O[C@H]1CCC2C3CCc4cc(O)ccc4C3CC[C@]12C	95	-0.508457	1.25849	-0.405528	1.95911	3.05329	1.38794
462	FILIPIN	CCCCCC(O)C1C(O)CC(O)CC(O)CC(O)CC(O)CC(O)CC(O)\C(=C\C=C\C=C\C=C\C=C\C(O)C(C)OC1=O)\C	95	2.6766	-1.69048	-1.3996	4.13526	-0.0686999	-0.524142
463	HEXAMETHONIUM BROMIDE	[Br-].[Br-].C[N+](C)(C)CCCCCC[N+](C)(C)C	95	-1.07939	-3.3915	2.57043	0.400488	-2.05319	-1.161
464	IMIDACLOPRID	[O-][N+](=O)\N=C\1/NCCN1Cc2ccc(Cl)cc2	95	-1.07017	0.369579	-0.231066	-2.04469	-3.25847	0.184359
465	ORNITHINE aKETOGLUTARATE	NCCCC(N)C(=O)O.OC(=O)CCC(=O)C(=O)O	95	0.355389	-4.26766	0.4482	1.92662	-1.84339	-2.79002
466	1-METHYLXANTHINE	CN1C(=O)Nc2nc[nH]c2C1=O	95	-1.72781	-0.810555	-0.621397	-1.20508	-2.57956	0.913979
467	3,3'-DIINDOLYLMETHANE	C(c1c[nH]c2ccccc12)c3c[nH]c4ccccc34	95	-0.780055	2.03692	0.867372	-1.98935	-2.17345	0.36792
468	7-OXOCHOLESTEROL	CC(C)CCCC(C)[C@H]1CCC2C3C(CC[C@]12C)[C@@]4(C)CC[C@H](O)CC4=CC3=O	95	-0.246898	1.46804	-0.581195	9.00541	-0.533018	-6.13679
469	ACETYLTRYPTOPHAN	CC(=O)N[C@@H](Cc1c[nH]c2ccccc12)C(=O)O	95	-0.747628	-0.14299	0.0892878	-2.28712	-2.61785	-0.501716
470	COUMARINIC ACID METHYL ETHER	COc1ccccc1\C=C/C(=O)O	95	-1.77333	-0.321476	-0.0867361	-2.46452	2.36535	-0.298135
471	DEOXYANDIROBIN	COC(=O)C[C@H]1C(C)(C)C(=O)C=C[C@]1(C)C2CC[C@@]3(C)[C@@H](OC(=O)C=C3C2=C)c4cocc4	95	0.396831	1.313	-0.356619	5.32321	3.67303	8.31628
472	DIETHYLTOLUAMIDE	CCN(CC)C(=O)c1cccc(C)c1	95	-2.06449	0.0583554	0.0830642	-1.60247	-0.908581	0.307404
473	ELLAGIC ACID	Oc1cc2C(=O)Oc3c(O)c(O)cc4C(=O)Oc(c1O)c2c34	95	0.249746	0.132252	-0.753741	-2.40389	0.803362	-0.738681
474	GENTAMICIN SULFATE	CNC(C)[C@@H]1CC[C@@H](N)[C@@H](OC2[C@@H](N)C[C@@H](N)[C@H](OC3OC[C@](C)(O)[C@H](NC)[C@H]3O)[C@H]2O)O1.OS(=O)(=O)O	95	3.66921	-3.69496	-0.62686	2.52355	-0.967189	-1.04181
475	GLUCITOL-4-GUCOPYANOSIDE	OC[C@H](O)[C@@H](O)[C@H](O[C@@H]1O[C@H](CO)[C@@H](O)[C@H](O)[C@H]1O)[C@H](O)CO	95	1.35866	-3.5839	-1.3717	0.570356	-0.780005	-1.24932
476	MAGNOCURARINE IODIDE	[I-].COc1cc2CC[N+](C)(C)[C@H](Cc3ccc(O)cc3)c2cc1O	95	0.1915	-0.685575	1.22505	-3.62291	1.89442	-1.91484
477	METRONIDAZOLE	Cc1ncc([N+](=O)[O-])n1CCO	95	-1.68031	-0.931637	-0.239489	-0.677924	-2.24998	0.0775529
478	O-BENZYL-l-SERINE	NC(COCc1ccccc1)C(=O)O	95	-1.2213	-1.47432	-0.253333	-1.76335	-1.59896	-0.452535
479	PHENYLACETOHYDROXAMIC ACID	ONC(=O)Cc1ccccc1	95	-1.95245	-0.685365	-0.219744	-2.05795	-1.09521	-0.521561
480	PROTOPORPHYRIN IX	CC1=C(C=C)c2cc3nc(cc4[nH]c(cc5nc(cc1[nH]2)c(C)c5CCC(=O)O)c(CCC(=O)O)c4C)c(C=C)c3C	95	2.38958	3.0636	0.880324	-1.40168	0.571345	0.625596
481	BENAZEPRIL HYDROCHLORIDE	Cl.CCOC(=O)[C@H](CCc1ccccc1)N[C@H]2CCc3ccccc3N(CC(=O)O)C2=O	96	1.38192	-0.323483	1.66735	-1.6531	-1.08922	-0.295994
482	DIBEKACIN	NC[C@@H]1CC[C@@H](N)[C@@H](O[C@@H]2[C@@H](N)C[C@@H](N)[C@H](O[C@H]3O[C@H](CO)[C@@H](O)[C@H](N)[C@H]3O)[C@H]2O)O1.OS(=O)(=O)O	96	3.72675	-4.38081	-0.893427	1.86742	-0.742988	-1.34909
483	DIPYRONE	[Na+].CN(CS(=O)(=O)[O-])C1=C(C)N(C)N(C1=O)c2ccccc2	96	-0.315141	-1.39975	0.973076	-1.40634	-0.466376	0.597705
484	FUREGRELATE SODIUM	[Na+].[O-]C(=O)c1oc2ccc(Cc3cccnc3)cc2c1	96	-0.570088	0.363317	1.91881	-1.94831	-2.43224	3.42831
485	ORLISTAT	CCCCCCCCCCC[C@@H](C[C@H]1OC(=O)[C@H]1CCCCCC)OC(=O)[C@@H](CC(C)C)NC=O	96	1.41895	0.986977	1.06082	4.29003	-1.05032	0.145541
486	PHYTOL	CC(C)CCC[C@@H](C)CCC[C@@H](C)CC\C(=C\CO)\C	96	-1.14126	0.463561	0.579268	2.7374	-1.38813	-1.91399
487	POLYMYXIN B SULFATE	CCC(C)CCCCC(=O)NC(CCN)C(=O)NC(C(C)O)C(=O)NC(CCN)C(=O)NC1CCNC(=O)C(NC(=O)C(CCN)NC(=O)C(CCN)NC(=O)C(CC(C)C)NC(=O)C(Cc2ccccc2)NC(=O)C(CCN)NC1=O)C(C)O.OS(=O)(=O)O	96	11.2115	-5.08087	0.285443	-0.515616	-2.42477	-1.39923
488	SIMVASTATIN	CCC(C)(C)C(=O)O[C@H]1C[C@@H](C)C=C2C=C[C@H](C)[C@H](CC[C@@H]3C[C@@H](O)CC(=O)O3)[C@@H]12	96	0.182061	0.630304	-0.53116	6.56879	0.918671	0.29126
489	TOTARALOLAL	CC(C)c1c(O)ccc2c1CCC3[C@](C)(CCC[C@]23C)C=O	96	-1.02152	1.13727	-0.270514	-1.50452	0.537311	-0.967311
490	UREA	NC(=O)N	96	-2.98397	-1.75284	-0.671863	0.234308	-1.18831	-0.966428
491	2-METHYLENE-5-(2,5-DIOXOTETRAHYDROFURAN-3-YL)-6-OXO--10,10-DIMETHYLBICYCLO[7: 2: 0]UNDECANE	CC1(C)CC2C1CCC(=O)C(CCC2=C)C3CC(=O)OC3=O	96	-1.09583	0.29593	-0.912319	5.85515	0.696213	-0.286413
492	ALDRIN	ClC1=C(Cl)C2(Cl)C3C4CC(C=C4)C3C1(Cl)C2(Cl)Cl	96	-1.45308	1.05675	-0.862417	0.954815	-1.82129	-1.51679
493	AMINOPHENAZONE	CN(C)C1=C(C)N(C)N(C1=O)c2ccccc2	96	-1.51217	-0.102232	-0.301521	-1.3965	-0.22608	0.525828
494	ARISTOLOCHIC ACID	COc1cccc2c1cc(c3c(cc4OCOc4c23)C(=O)O)[N+](=O)[O-]	96	0.291337	1.2609	0.169369	-2.8246	0.401969	0.0420656
495	AZADIRACHTIN	COC(=O)[C@@]1(O)OC[C@@]23[C@H](C[C@@H](OC(=O)C)[C@]4(CO[C@@H]([C@@H](O)[C@](C)([C@H]12)C56O[C@@]5(C)[C@H]7C[C@@H]6OC8OC=C[C@]78O)C34)C(=O)OC)OC(=O)\C(=C\C)\C	96	4.4213	-0.204545	-2.01796	4.90238	2.72055	3.38696
496	AZATHIOPRINE	Cn1cnc(c1Sc2[nH]cnc3ncnc23)[N+](=O)[O-]	96	-0.232732	0.422201	0.228107	-1.17175	-2.48174	0.749006
497	BATYL ALCOHOL	CCCCCCCCCCCCCCCCCCOCC(O)CO	96	0.15514	0.163059	0.978394	0.96628	-2.54216	-1.50924
498	BUSULFAN	CS(=O)(=O)OCCCCOS(=O)(=O)C	96	-1.31634	-1.40776	-0.271643	0.752294	-1.20218	-0.765874
499	DIETHYLCARBAMAZINE CITRATE	CCN(CC)C(=O)N1CCN(C)CC1.OC(=O)CC(O)(CC(=O)O)C(=O)O	96	0.856314	-3.07695	0.400605	0.603101	-2.27222	-0.762159
500	EPOXY (4,5alpha)-4,5-DIHYDROSANTONIN	C[C@H]1[C@@H]2CC[C@@]3(C)C=CC(=O)[C@@]4(C)O[C@@]34[C@H]2OC1=O	96	-1.19983	0.163929	-1.17257	4.16973	1.18739	1.59634
501	HAEMATOPORPHYRIN DIHYDROCHLORIDE	CC(O)C1=C(C)c2cc3nc(cc4[nH]c(cc5nc(cc1[nH]2)c(C)c5C(C)O)c(C)c4CCC(=O)O)c(CCC(=O)O)c3C	96	3.07194	2.36008	0.582793	-1.74312	-0.876263	0.420288
502	HESPERIDIN	COc1ccc(cc1O)[C@@H]2CC(=O)c3c(O)cc(O[C@@H]4O[C@H](CO[C@H]5O[C@@H](C)[C@H](O)[C@@H](O)[C@H]5O)[C@@H](O)[C@H](O)[C@H]4O)cc3O2	96	3.88951	-0.694222	-1.13736	-2.60329	8.27362	-1.92188
503	L-PHENYLALANINOL	N[C@H](CO)Cc1ccccc1	96	-1.87106	-0.731386	-0.154752	-2.17982	-1.63253	-0.91111
504	MAPROTILINE HYDROCHLORIDE	Cl.CNCCCC12CCC(c3ccccc13)c4ccccc24	96	-0.41014	0.993312	1.59712	-1.24226	-2.65918	-0.769206
505	MECHLORETHAMINE	CN(CCCl)CCCl	96	-2.58797	-0.77658	-0.144804	-0.264677	-2.54114	-0.995025
506	MELEZITOSE	OC[C@H]1O[C@@H](O[C@H]2[C@H](O)[C@@H](CO)O[C@@]2(CO)O[C@@H]3O[C@H](CO)[C@@H](O)[C@H](O)[C@H]3O)[C@H](O)[C@@H](O)[C@@H]1O	96	3.36626	-3.7821	-2.11011	0.570356	-0.780005	-1.24932
507	METAPROTERENOL	CC(C)NCC(O)c1cc(O)cc(O)c1	96	-1.00682	-0.947224	-0.292783	-2.03422	-0.224042	-1.77687
508	PENICILLIN V POTASSIUM	[K+].CC1(C)S[C@@H]2[C@H](NC(=O)COc3ccccc3)C(=O)N2[C@H]1C(=O)[O-]	96	0.303171	-0.948919	0.896368	-1.17195	-0.927682	1.01797
509	PEONIFLORIN	C[C@]12CC[C@H]3[C@@](O)(C1)OC(O2)[C@]3(COC(=O)c4ccccc4)O[C@@H]5O[C@H](CO)[C@@H](O)[C@H](O)[C@H]5O	96	2.25317	-0.582921	-1.16173	0.391516	0.0101833	0.465294
510	PISCIDIC ACID	O[C@@H](C(=O)O)[C@@](O)(Cc1ccc(O)cc1)C(=O)O	96	-0.218569	-1.45803	-0.483681	-1.95963	0.0687286	-2.04678
511	PROMETON	COc1nc(NC(C)C)nc(NC(C)C)n1	96	-0.931627	-0.411228	-0.115479	-0.398772	-1.42046	0.20588
512	SENNOSIDE A	OC[C@H]1O[C@H](Oc2cccc3[C@@H]([C@H]4c5cccc(O[C@H]6O[C@H](CO)[C@@H](O)[C@H](O)[C@H]6O)c5C(=O)c7c(O)cc(cc47)C(=O)O)c8cc(cc(O)c8C(=O)c23)C(=O)O)[C@H](O)[C@@H](O)[C@@H]1O	96	7.2533	0.360805	-1.06668	-2.45539	2.00088	-1.29708
513	SODIUM FLUOROACETATE	[Na+].[O-]C(=O)CF	96	-2.66897	-2.1348	0.880444	0.152114	-1.81142	-0.800661
514	TOMATIDINE HYDROCHLORIDE	Cl.CC1CC[C@]2(NC1)O[C@H]3CC4C5CC[C@H]6C[C@@H](O)CC[C@]6(C)C5CC[C@]4(C)[C@H]3[C@@H]2C	96	0.39714	0.895932	0.0147356	7.13416	-1.75875	-4.34997
515	TROPICAMIDE	CCN(Cc1ccncc1)C(=O)C(CO)c2ccccc2	96	-0.654172	0.220495	0.354532	-0.75466	-1.05921	3.79005
516	TUBOCURARINE CHLORIDE	[Cl-].COc1cc2CC[N+](C)(C)[C@@H]3Cc4ccc(O)c(Oc5cc6[C@H](Cc7ccc(Oc(c1O)c23)cc7)N(C)CCc6cc5OC)c4	96	2.77725	1.94152	1.36766	-3.40665	0.151733	-0.755063
517	YOHIMBIC ACID	O.O[C@H]1CC[C@H]2CN3CCc4c([nH]c5ccccc45)[C@@H]3C[C@@H]2[C@H]1C(=O)O	96	0.720212	-0.531038	0.606446	-0.194488	-2.63813	-0.465665
518	AZOBENZENE	c1ccc(cc1)N=Nc2ccccc2	97	-1.78553	0.986953	0.343873	-1.95017	-1.34919	-0.178036
519	CYCLOHEXIMIDE	C[C@H]1C[C@H](C)C(=O)[C@@H](C1)[C@H](O)CC2CC(=O)NC(=O)C2	97	-0.942334	-0.71345	-0.838518	1.91763	-1.68716	-1.47974
520	FENBENDAZOLE	COC(=O)Nc1nc2ccc(Sc3ccccc3)cc2[nH]1	97	-0.266706	1.17775	0.510233	-2.7986	-2.63066	1.53717
521	IODOQUINOL	Oc1c(I)cc(I)c2cccnc12	97	-1.26612	0.688112	0.0740673	-2.00938	-3.11443	2.21387
522	ISOXICAM	CN1C(=C(O)c2ccccc2S1(=O)=O)C(=O)Nc3cc(C)on3	97	-0.216797	0.0217199	-0.289717	-2.52162	-2.63283	1.65869
523	KYNURENIC ACID	OC(=O)c1cc(O)c2ccccc2n1	97	-1.31736	0.0597637	-0.0573031	-2.30157	-2.58637	1.77382
524	LUPANINE PERCHLORATE	OCl(=O)(=O)=O.O=C1CCCC2C3CC(CN12)[C@@H]4CCCCN4C3	97	-0.264311	-0.487139	0.0969066	1.3657	-4.00073	0.70345
525	MECAMYLAMINE HYDROCHLORIDE	Cl.CNC1(C)C2CCC(C2)C1(C)C	97	-1.83765	-0.687498	0.752039	2.56332	-2.26168	-2.04598
526	PRIEURIANIN	CCC(C)C(O)C(=O)O[C@H]1[C@H](OC=O)C(C(=C)C2(O)C(=O)C[C@@H](c3cocc3)[C@]12C)[C@@]4(C)[C@H](CC(=O)O[C@](C)(COC(=O)C)C4CC(=O)OC)OC(=O)C	97	4.32929	0.205014	-0.275467	4.69109	3.01619	8.22657
527	RIBAVIRIN	NC(=O)c1ncn(n1)[C@@H]2O[C@H](CO)[C@@H](O)[C@H]2O	97	-0.358852	-1.75629	-0.838112	-0.26185	-1.7661	0.439291
528	TOLAZAMIDE	Cc1ccc(cc1)S(=O)(=O)NC(=O)NN2CCCCCC2	97	-0.71803	-0.07454	-0.358602	-1.00422	-2.07849	-0.0956666
529	3-METHOXYCATECHOL	COc1cccc(O)c1O	97	-1.9957	-0.630254	-0.307664	-2.17057	0.359582	-0.980658
530	CARNOSINE	NCCC(=O)N[C@@H](Cc1c[nH]cn1)C(=O)O	97	-0.5707	-2.30377	-0.46868	-0.813085	-3.08721	-0.584323
531	CHOLINE CHLORIDE	[Cl-].C[N+](C)(C)CCO	97	-2.33826	-2.87583	0.781402	0.0694167	-2.06254	-1.35026
532	DAPSONE	Nc1ccc(cc1)S(=O)(=O)c2ccc(N)cc2	97	-0.967379	0.0221899	-0.0193054	-1.30042	-1.38931	0.0993399
533	DIENESTROL	C\C=C(\C(=C\C)\c1ccc(O)cc1)/c2ccc(O)cc2	97	-1.00561	0.941781	0.290798	-1.81748	1.10738	-1.61404
534	DIOSGENIN	C[C@@H]1CC[C@@]2(OC1)OC3CC4C5CC=C6C[C@@H](O)CC[C@]6(C)C5CC[C@]4(C)C3[C@@H]2C	97	-0.0784246	1.46023	-1.36633	9.16042	-0.119724	-4.99455
535	GIBBERELLIC ACID	C[C@]12[C@@H](O)C=C[C@@]3(OC1=O)[C@@H]4CC[C@]5(O)C[C@]4(CC5=C)[C@H]([C@H]23)C(=O)O	97	0.135265	-0.303354	-1.59719	3.74169	0.280387	-0.707509
536	HYDROXYUREA	NC(=O)NO	97	-2.66179	-1.91388	-0.780524	0.0701575	-1.02658	-1.1798
537	LACTULOSE	OC[C@H]1O[C@@H](O[C@@H]2[C@@H](CO)O[C@](O)(CO)[C@H]2O)[C@H](O)[C@@H](O)[C@H]1O	97	1.14861	-3.10321	-1.64631	0.570356	-0.780005	-1.24932
538	MOXALACTAM DISODIUM	[Na+].[Na+].CO[C@]1(NC(=O)C(C(=O)[O-])c2ccc(O)cc2)[C@H]3OCC(=C(N3C1=O)C(=O)[O-])CSc4nnnn4C	97	3.02194	-1.96102	2.32353	-1.70392	-0.199554	0.654568
539	PEMPIDINE TARTRATE	CN1C(C)(C)CCCC1(C)C.OC(C(O)C(=O)O)C(=O)O	97	-0.150641	-2.65401	0.309415	0.477686	-2.2269	-1.35621
540	PTERIN-6-CARBOXYLIC ACID	Nc1nc(O)c2nc(cnc2n1)C(=O)O	97	-0.627963	-0.73352	-0.397548	-1.1051	-2.08987	0.614172
541	SULFAPYRIDINE	Nc1ccc(cc1)S(=O)(=O)Nc2ccccn2	97	-0.877495	-0.107357	0.0281143	-2.10537	-3.25663	2.82455
542	Tfa-VAL-TYR-VAL-OH	CC(C)C(NC(=O)C(Cc1ccc(O)cc1)NC(=O)C(NC(=O)C(F)(F)F)C(C)C)C(=O)O	97	1.22432	-0.561469	0.0517224	-2.44304	-1.07481	-2.40945
543	THEANINE	CCNC(=O)CC[C@H](N)C(=O)O	97	-1.49226	-2.54491	-0.666614	0.874336	-2.29017	-2.17784
544	VALYLTRYPTOPHAN	CC(C)[C@H](N)C(=O)N[C@@H](Cc1c[nH]c2ccccc12)C(=O)O	97	-0.0131804	-0.786298	0.00310642	-2.28712	-2.61785	-0.501716
545	CEFDINIR	Nc1nc(cs1)\C(=N\O)\C(=O)N[C@H]2[C@H]3SCC(=C(N3C2=O)C(=O)O)C=C	98	0.870597	-0.847545	-0.832194	0.11267	-1.40132	0.61791
546	HUMILIN A	COC(=O)C[C@H]1C(C)(C)C(OC(=O)C)[C@]2(O)C=C3C(CC[C@]4(C)C3CC(=O)O[C@H]4c5cocc5)[C@@]1(C)C2=O	98	1.5239	0.907554	-0.727789	5.5721	3.74826	8.49837
547	NICOTINYL TARTRATE	OCc1cccnc1.OC(C(O)C(=O)O)C(=O)O	98	0.0591043	-2.4182	0.751751	-1.30002	-1.45768	1.31039
548	SINOMENINE	COC1=C[C@@H]2[C@@H]3Cc4ccc(OC)c(O)c4[C@]2(CCN3C)CC1=O	98	-0.31101	0.396564	-0.726379	-1.62496	-0.108347	0.244627
549	TESTOSTERONE	C[C@]12CCC3C(CCC4=CC(=O)CC[C@]34C)C1CC[C@@H]2O	98	-1.17408	0.619725	-1.06132	9.33925	0.163092	-5.41116
550	TRIACETIN	CC(=O)OCC(COC(=O)C)OC(=O)C	98	-1.2737	-1.42224	-0.20253	2.22733	0.350651	1.02133
551	1,2-DIMETHYLHYDRAZINE HYDROCHLORIDE	Cl.Cl.CNNC	98	-2.12497	-2.60097	2.25641	-0.02205	-2.06303	-1.1988
552	ACETYL-L-LEUCINE	CC(C)C[C@H](NC(=O)C)C(=O)O	98	-1.88912	-1.35154	-0.425999	0.87749	-2.32017	-1.98517
553	ACONITIC ACID	OC(=O)C\C(=C/C(=O)O)\C(=O)O	98	-1.40888	-1.85518	-0.663485	1.00369	-0.441682	-1.26066
554	AMPICILLIN SODIUM	[Na+].CC1(C)S[C@@H]2[C@H](NC(=O)[C@H](N)c3ccccc3)C(=O)N2[C@H]1C(=O)[O-]	98	0.327643	-1.26185	0.726099	-0.648356	-1.80691	1.56176
555	AZASERINE	NC(COC(=O)C=[N+]=[N-])C(=O)O	98	-1.41359	-2.48235	-0.686719	0.627219	-1.42158	-1.08605
556	AZELAIC ACID	OC(=O)CCCCCCCC(=O)O	98	-1.41178	-1.10781	-0.118721	0.666901	-1.80537	-1.83729
557	CADMIUM ACETATE	CC(=O)O[Cd]OC(=O)C	98	-1.99799	-1.32238	-0.375791	1.00335	0.0105835	0.11263
558	CITRULLINE	NC(CCCNC(=O)N)C(=O)O	98	-1.34865	-2.76646	-0.745903	0.629877	-2.50335	-2.40397
559	COTARNINE CHLORIDE	[Cl-].COc1c2OCOc2cc3CC[N+](=Cc13)C	98	-1.10864	-0.868989	0.819876	-2.68151	1.01005	-0.320198
560	d,l-threo-3-HYDROXYASPARTIC ACID	NC(C(O)C(=O)O)C(=O)O	98	-1.42044	-3.00936	-0.994838	0.0289038	-1.43418	-1.58499
561	DIPROTIN A	CC[C@H](C)[C@H](N)C(=O)N1CCC[C@H]1C(=O)N[C@@H]([C@@H](C)CC)C(=O)O	98	-0.137135	-1.60332	-0.56847	1.37437	-2.42475	-0.536533
562	DISULFIRAM	CCN(CC)C(=S)SSC(=S)N(CC)CC	98	-1.27477	0.144366	0.246928	0.381596	-1.11836	-0.689262
563	EFAROXAN HYDROCHLORIDE	Cl.CCC1(Cc2ccccc2O1)C3=NCCN3	98	-0.959411	-0.227235	0.995947	-1.71071	-0.656265	-0.228203
564	GLICLAZIDE	Cc1ccc(cc1)S(=O)(=O)NC(=O)NN2CC3CCCC3C2	98	-0.473108	0.111338	-0.512575	-0.360376	-1.72704	-0.0671642
565	IRIGINOL HEXAACEATATE	CC(=O)Oc1cc(cc(OC(=O)C)c1OC(=O)C)C2=COc3cc(OC(=O)C)c(OC(=O)C)c(OC(=O)C)c3C2=O	98	2.61694	0.352974	0.213078	-2.7811	4.82475	-0.64237
566	JUGLONE	Oc1cccc2C(=O)C=CC(=O)c12	98	-1.84026	-0.165937	-0.461808	-2.32063	2.0083	-1.39232
567	METHOXAMINE HYDROCHLORIDE	Cl.COc1ccc(OC)c(c1)C(O)C(C)N	98	-0.933177	-1.17845	1.25667	-2.38717	1.03293	-0.568873
568	NADIDE	NC(=O)c1ccc[n+](c1)[C@@H]2O[C@H](COP(=O)([O-])OP(=O)(O)OC[C@H]3O[C@H]([C@H](O)[C@@H]3O)n4cnc5c(N)ncnc45)[C@@H](O)[C@H]2O	98	4.77258	-1.38105	-0.705547	-1.44881	-2.40123	1.98881
569	N-METHYL-D-ASPARTIC ACID (NMDA)	CN[C@H](CC(=O)O)C(=O)O	98	-1.60548	-2.63065	-0.774888	0.294749	-1.84086	-1.61848
570	OXDEMETONMETHYL	CCS(=O)CCSP(=O)(OC)OC	98	-1.47163	-1.24135	-0.197146	1.08977	-0.498588	-0.607766
571	PRAMOXINE HYDROCHLORIDE	Cl.CCCCOc1ccc(OCCCN2CCOCC2)cc1	98	-0.239006	-0.0965755	1.6848	-1.74643	-2.02885	-0.0875146
572	SARAFLOXACIN HYDROCHLORIDE	Cl.OC(=O)C1=CN(c2ccc(F)cc2)c3cc(N4CCNCC4)c(F)cc3C1=O	98	0.800532	-0.2145	1.00933	-2.63779	1.24668	-1.63576
573	TETRAHYDROZOLINE HYDROCHLORIDE	Cl.C1CC(C2=NCCN2)c3ccccc3C1	98	-1.22913	-0.140514	0.981591	-1.74126	-1.88582	-0.61835
574	TETROQUINONE	OC1=C(O)C(=O)C(=C(O)C1=O)O	98	-1.40195	-1.99813	-1.20866	0.370434	-0.279722	-1.03778
575	THEAFLAVIN MONOGALLATES	O[C@@H]1Cc2c(O)cc(O)cc2O[C@@H]1c3cc(O)c(O)c4C(=O)C(=CC(=Cc34)[C@H]5Oc6cc(O)cc(O)c6C[C@H]5OC(=O)c7cc(O)c(O)c(O)c7)O	98	5.38284	1.18678	-0.754737	-3.43183	6.65745	-1.83007
576	THIRAM	CN(C)C(=S)SSC(=S)N(C)C	98	-1.8596	-0.220293	-0.092622	-0.0690419	-0.8987	-0.619305
577	TOLAZOLINE HYDROCHLORIDE	Cl.C(C1=NCCN1)c2ccccc2	98	-1.52042	-0.677399	1.1544	-2.17685	-2.27976	-0.700856
578	TRIALLATE	CC(C)N(C(C)C)C(=O)SCC(=C(Cl)Cl)Cl	98	-1.7592	-0.0945841	-0.0363355	0.659116	-1.33313	-0.547279
579	DEOXYKHIVORIN	CC(=O)O[C@@H]1C[C@H](OC(=O)C)[C@]2(C)C3CC[C@@]4(C)[C@@H](OC(=O)C=C4[C@]3(C)[C@@H](CC2C1(C)C)OC(=O)C)c5cocc5	99	1.6685	1.36175	-0.551715	5.19904	3.7091	8.64571
580	KYNURAMINE	NCC(N)C(=O)c1ccccc1	99	-1.67688	-0.962423	-0.24467	-1.6611	-0.605082	-0.46045
581	NYLIDRIN HYDROCHLORIDE	Cl.CC(CCc1ccccc1)NC(C)C(O)c2ccc(O)cc2	99	0.068323	0.0869841	1.85846	-2.62976	-1.12793	-1.70981
582	PARAROSANILINE PAMOATE	Nc1cccc(c1)C(=C2C=CC(=N)C=C2)c3cccc(N)c3.OC(=O)c4cc5ccccc5c(Cc6c(O)c(cc7ccccc67)C(=O)O)c4O	99	4.43126	2.91812	2.31673	-1.78193	-1.14604	0.2424
583	PYRITHYLDIONE	CCC1(CC)C(=O)NC=CC1=O	99	-2.13898	-0.846866	-0.587291	1.42526	-1.20759	-0.994673
584	SARMENTOSIDE B	COC1C(O)C(O[C@H]2CC[C@]3(C=O)C4[C@@H](C[C@]5(C)[C@H](CC[C@]5(O)C4CC[C@]3(O)C2)C6=CC(=O)OC6)OC(=O)C)OC(C)C1OC(=O)C	99	3.34158	-0.0824638	-1.56415	8.03516	2.15291	0.90952
585	SULFAPHENAZOLE	Nc1ccc(cc1)S(=O)(=O)Nc2ccnn2c3ccccc3	99	-0.158718	0.751118	0.412307	-2.33023	-3.42954	1.64147
586	TROXERUTIN	C[C@@H]1O[C@@H](OC[C@H]2OC(OC3=C(Oc4cc(OCCO)cc(O)c4C3=O)c5ccc(OCCO)c(OCCO)c5)[C@H](O)[C@@H](O)[C@@H]2O)[C@H](O)[C@H](O)[C@H]1O	99	5.93139	-1.49199	-0.984843	-3.91303	9.15096	-3.49581
587	2',2'-BISEPIGALLOCATECHIN DIGALLATE	Oc1cc(O)c2C[C@@H](OC(=O)c3cc(O)c(O)c(O)c3)[C@H](Oc2c1)c4cc(O)c(O)c(O)c4c5c(O)c(O)c(O)cc5[C@H]6Oc7cc(O)cc(O)c7C[C@H]6OC(=O)c8cc(O)c(O)c(O)c8	99	8.45761	1.77651	-0.28801	-3.65951	4.63886	-1.17131
588	ACETOHYDROXAMIC ACID	CC(=O)NO	99	-2.80291	-1.72698	-0.708468	0.281434	-1.15055	-1.17542
589	ALLOXAN	O=C1NC(=O)C(=O)C(=O)N1	99	-2.04609	-1.60628	-0.977069	0.530687	-1.56221	-1.03797
590	AMBROXOL HYDROCHLORIDE	Cl.Nc1c(Br)cc(Br)cc1CNC2CCC(O)CC2	99	-0.303301	-0.425626	1.11026	-0.400618	-2.95266	-1.10957
591	AMLODIPINE BESYLATE	CCOC(=O)C1=C(COCCN)NC(=C(C1c2ccccc2Cl)C(=O)OC)C.OS(=O)(=O)c3ccccc3	99	2.49866	-0.114242	1.56455	-0.5845	-1.20126	1.51647
592	ATORVASTATIN CALCIUM	[Ca+2].CC(C)c1c(C(=O)c2ccccc2)c(c3ccccc3)c(c4ccc(F)cc4)n1CC[C@@H](O)C[C@@H](O)CC(=O)[O-]	99	2.44732	1.64259	2.71307	-1.0617	-3.09241	1.32617
593	BISABOLOL	CC(=CCC[C@](C)(O)C1CCC(=CC1)C)C	99	-1.85843	0.079218	-0.246525	4.19826	-0.776531	-2.33948
594	CHRYSANTHEMIC ACID, ETHYL ESTER	CCOC(=O)C1C(C=C(C)C)C1(C)C	99	-1.99866	-0.250551	-0.298367	1.96393	0.0556889	-0.0838577
595	COENZYME B12	CC1CNC(=O)CCC2(C)C(CC(=O)N)C3C4(C)N5C(=C(C)C6=[N]7C(=CC8=[N]9C(=C(C)C2=[N]3[Co+]579(C[C@H]%10OC([C@H](O)[C@@H]%10O)n%11cnc%12c(N)ncnc%11%12)[N]%13=CN(C%14O[C@H](CO)[C@@H](OP(=O)([O-])O1)[C@H]%14O)c%15cc(C)c(C)cc%13%15)C(CCC(=O)N)C8(C)C)C(CCC(=O)N)C6(C)CC(=O)N)C(CCC(=O)N)C4(C)CC(=O)N	99	13.109	1.41117	-2.26817	1.65336	-0.185947	1.01976
596	DACARBAZINE	CN(C)N=Nc1[nH]cnc1C(=O)N	99	-1.37069	-1.10052	-0.349047	-0.835609	-1.89509	0.734418
597	DAPHNETIN	Oc1ccc2C=CC(=O)Oc2c1O	99	-1.58419	-0.373538	-0.571746	-1.9425	3.25331	-0.121042
598	DEOXYADENOSINE	Nc1ncnc2c1ncn2C3C[C@H](O)[C@@H](CO)O3	99	-0.242748	-0.654696	-0.484229	-0.330072	-2.90434	1.06631
599	DEXAMETHASONE SODIUM PHOSPHATE	[Na+].[Na+].C[C@@H]1CC2C3CCC4=CC(=O)C=C[C@]4(C)[C@@]3(F)[C@@H](O)C[C@]2(C)[C@@]1(O)C(=O)COP(=O)([O-])[O-]	99	1.49799	-1.64921	1.49951	8.46927	-0.427234	-4.48261
600	DOPAMINE HYDROCHLORIDE	Cl.NCCc1ccc(O)c(O)c1	99	-1.3637	-1.32006	1.11337	-2.52941	-0.427421	-1.82402
601	ELAIDYLPHOSPHOCHOLINE	CCCCCCCC\C=C\CCCCCCCCOP(=O)([O-])OCC[N+](C)(C)C	99	0.532862	-0.125284	0.978995	1.20504	-1.77377	-1.10224
602	EMBELIN	CCCCCCCCCCCC1=C(O)C(=O)C=C(O)C1=O	99	-0.556468	-0.109291	-0.0144811	2.52588	-0.37459	-1.78355
603	ETHINYL ESTRADIOL	C[C@]12CCC3C(CCc4cc(O)ccc34)C1CC[C@@]2(O)C#C	99	-0.876538	1.16979	-0.629563	1.30602	0.70875	-3.21158
604	FARNESOL	CC(=CCC\C(=C\CC\C(=C\CO)\C)\C)C	99	-1.80292	-0.0654244	0.131421	2.57952	-1.09367	-2.03111
605	KOBUSONE	CC1(C)C[C@H]2[C@H]1CC[C@@]3(C)O[C@@H]3CCC2=O	99	-1.81735	0.148111	-0.899409	5.02983	0.885894	0.586772
606	LISINOPRIL	NCCCC[C@H](N[C@@H](CCc1ccccc1)C(=O)O)C(=O)N2CCC[C@H]2C(=O)O	99	1.22943	-1.865	-0.29322	-0.469073	-2.2927	-0.621425
607	METHIMAZOLE	CN1C=CNC1=S	99	-2.7195	-0.98218	-0.690463	-0.328082	-1.33397	-0.926039
608	NERIIFOLIN	CO[C@@H]1[C@@H](O)[C@H](C)O[C@@H](O[C@H]2CC[C@@]3(C)[C@H](CCC4C3CC[C@]5(C)C(CC[C@]45O)C6=CC(=O)OC6)C2)[C@H]1O	99	1.68909	0.640611	-1.54145	11.0723	2.30513	-1.80911
609	PERSEITOL	OCC(O)C(O)C(O)C(O)C(O)CO	99	-0.375442	-3.18621	-0.975772	0.163023	-1.56248	-1.6394
610	PICROPODOPHYLLOTOXIN	COc1cc(cc(OC)c1OC)[C@H]2[C@H]3[C@H](COC3=O)[C@@H](O)c4cc5OCOc5cc24	99	0.911759	0.99019	-0.431819	-1.17542	0.747261	0.619931
611	PINDOLOL	CC(C)NCC(O)COc1cccc2[nH]ccc12	99	-0.597157	0.00923927	0.269957	-1.64943	-1.63753	-0.419147
612	PROPOXUR	CNC(=O)Oc1ccccc1OC(C)C	99	-1.54677	-0.197679	-0.0042271	-1.04815	-1.00025	-0.0263365
613	QUERCETIN TETRAMETHYL (5,7,3',4') ETHER	COc1cc(OC)c2C(=O)C(=C(Oc2c1)c3ccc(OC)c(OC)c3)O	99	0.23409	0.621257	0.00250836	-4.20923	6.14805	-1.94326
614	STROPHANTHIDINIC ACID LACTONE ACETATE	CC(=O)OC1CCC23C4CCC5(C)C(CCC5(OC2=O)C4CCC3(O)C1)C6=CC(=O)OC6	99	0.787111	0.693499	-1.45275	8.99352	2.06252	0.830404
615	6,7-DICHLORO-3-HYDROXY-2-QUINOXALINECARBOXYLIC ACID	OC(=O)c1nc2cc(Cl)c(Cl)cc2nc1O	100	-0.973059	0.354365	-0.0526456	-1.79619	-1.90524	0.925967
616	AZLOCILLIN SODIUM	[Na+].CC1(C)S[C@@H]2[C@H](NC(=O)[C@H](NC(=O)N3CCNC3=O)c4ccccc4)C(=O)N2C1C(=O)[O-]	100	1.41336	-1.12897	0.508179	-0.739634	-2.26445	1.41448
617	CRUSTECDYSONE	CC(C)(O)CC[C@@H](O)[C@](C)(O)C1CC[C@@]2(O)C3=CC(=O)C4C[C@@H](O)[C@@H](O)C[C@]4(C)C3CC[C@]12C	100	1.45984	-0.673227	-1.40334	8.04053	0.122437	-3.55709
618	ISOSORBIDE DINITRATE	[O-][N+](=O)O[C@H]1CO[C@@H]2[C@@H](CO[C@H]12)O[N+](=O)[O-]	100	-1.00495	-0.124746	-0.674355	0.265503	-1.14184	-0.629337
619	AMODIAQUINE DIHYDROCHLORIDE	Cl.Cl.CCN(CC)Cc1ccc(Nc2ccnc3cc(Cl)ccc23)cc1O	100	0.84371	0.622991	3.57243	-2.21106	-2.44998	1.71181
620	ASPARTAME	COC(=O)[C@H](Cc1ccccc1)NC(=O)[C@@H](N)CC(=O)O	100	-0.108945	-1.70385	-0.23788	-1.65418	-1.04953	0.375548
621	BACITRACIN	CCC(C)C(N)C1=NC(CS1)C(=O)NC(CC(C)C)C(=O)NC(CCC(=O)O)C(=O)NC(C(C)CC)C(=O)NCCCCC2NC(=O)C(CC(=O)N)NC(=O)C(CC(=O)O)NC(=O)C(Cc3c[nH]cn3)NC(=O)C(Cc4ccccc4)NC(=O)C(NC(=O)C(CCCN)NC2=O)C(C)CC	100	12.1037	-2.99783	-0.339872	-0.181113	-3.33142	-0.712429
622	CEPHARANTHINE	COc1ccc2C[C@H]3N(C)CCc4cc(OC)c(Oc5c6OCOc6cc7CCN(C)[C@@H](Cc8ccc(Oc1c2)cc8)c57)cc34	100	2.36604	3.93137	0.0997095	-3.47184	0.610274	-0.447854
623	CHLORQUINALDOL	Cc1ccc2c(Cl)cc(Cl)c(O)c2n1	100	-1.67541	0.708384	0.0967964	-2.09017	-2.84981	1.0199
624	CHOLIC ACID, METHYL ESTER	COC(=O)CCC(C)[C@H]1CCC2C3[C@H](O)C[C@@H]4C[C@H](O)CC[C@]4(C)C3C[C@H](O)[C@]12C	100	0.503965	0.237111	-1.01316	7.09594	-0.157047	-1.77406
625	ESTRIOL METHYL ETHER	COc1ccc2C3CCC4(C)C(O)[C@H](O)CC4C3CCc2c1	100	-0.641782	0.67661	-0.691893	-1.11637	1.60523	-1.58394
626	GUAIFENESIN	COc1ccccc1OCC(O)CO	100	-1.26228	-0.792954	-0.11158	-1.86694	-0.732032	-0.621689
627	HAEMATOXYLIN PENTAACETATE	CC(=O)Oc1ccc2C3c4cc(OC(=O)C)c(OC(=O)C)c(OC(=O)C)c4CC3(O)COc2c1OC(=O)C	100	2.2502	0.513832	-0.101951	-1.70926	2.2051	-0.0747077
628	HALCINONIDE	CC1(C)O[C@@H]2CC3C4CCC5=CC(=O)CCC5(C)C4(F)C(O)CC3(C)[C@@]2(O1)C(=O)CCl	100	0.304804	0.612979	-1.28851	8.02903	0.531931	-2.9437
629	HYDROXYCHLOROQUINE SULFATE	CCN(CCO)CCCC(C)Nc1ccnc2cc(Cl)ccc12.OS(=O)(=O)O	100	1.36753	-0.510111	1.63672	-0.989316	-4.5464	2.17139
630	LIMONIN	CC1(C)O[C@H]2CC(=O)OC[C@]23[C@H]4CC[C@@]5(C)[C@@H](OC(=O)[C@H]6O[C@@]56[C@]4(C)C(=O)C[C@@H]13)c7cocc7	100	0.953158	1.23561	-1.29971	4.34394	3.037	9.02013
631	N-ACETYLASPARTIC ACID	CC(=O)N[C@@H](CC(=O)O)C(=O)O	100	-1.49888	-2.03392	-0.667829	0.460962	-2.22992	-1.68189
632	NORGESTREL	CCC12CCC3C(CCC4=CC(=O)CC[C@H]34)C1CC[C@@]2(O)C#C	100	-0.981531	0.958847	-0.932825	6.94446	0.0722812	-3.90909
633	PIROXICAM	CN1C(=C(O)c2ccccc2S1(=O)=O)C(=O)Nc3ccccn3	100	-0.231497	0.0799008	-0.276981	-2.14869	-2.16807	2.47649
634	ROBUSTONE	CC1(C)Oc2cc3OC=C(C(=O)c3c(O)c2C=C1)c4ccc5OCOc5c4	100	0.197491	1.32305	-0.492522	-3.48114	7.1263	-1.71279
635	SULFABENZAMIDE	Nc1ccc(cc1)S(=O)(=O)NC(=O)c2ccccc2	100	-0.741961	0.0498718	0.0435984	-2.08598	-2.68692	0.434049
636	11alpha-ACETOXYKHIVORIN	CC(=O)O[C@@H]1C[C@@]2(C)[C@@H](OC(=O)[C@H]3O[C@@]23[C@]4(C)[C@@H](CC5C(C)(C)[C@@H](C[C@H](OC(=O)C)[C@]5(C)C14)OC(=O)C)OC(=O)C)c6cocc6	101	2.7327	1.10162	-0.78475	4.03331	3.4081	9.74232
637	ASTAXANTHIN	C\C(=C/C=C/C=C(\C)/C=C/C=C(\C)/C=C/C1=C(C)C(=O)C(O)CC1(C)C)\C=C\C=C(/C)\C=C\C2=C(C)C(=O)C(O)CC2(C)C	101	1.18468	1.48137	-0.0648871	2.75261	-0.349972	-1.351
638	CORALYNE CHLORIDE	[Cl-].COc1cc2cc[n+]3c(C)c4cc(OC)c(OC)cc4cc3c2cc1OC	101	0.543507	0.959109	2.18624	-1.69308	-0.559575	-0.0382308
639	LAGOCHILIN	C[C@@H]1CCC2[C@](C)(CO)[C@@H](O)CC[C@]2(C)[C@@]13CC[C@@](CO)(CCO)O3	101	0.0663426	-0.700369	-1.08889	3.01504	-0.703677	0.299027
640	MEGESTROL ACETATE	CC(=O)O[C@@]1(CCC2C3C=C(C)C4=CC(=O)CCC4(C)C3CCC12C)C(=O)C	101	-0.3468	0.765798	-0.901224	7.10441	1.29305	-2.04007
641	PIMOZIDE	Fc1ccc(cc1)C(CCCN2CCC(CC2)N3C(=O)Nc4ccccc34)c5ccc(F)cc5	101	0.834491	2.47387	0.624386	-2.8072	-4.1788	1.45335
642	PRIDINOL METHANESULFONATE	CS(=O)(=O)O.OC(CCN1CCCCC1)(c2ccccc2)c3ccccc3	101	0.471647	0.273638	1.49567	-1.22518	-2.96057	0.477636
643	ROSMARINIC ACID	OC(=O)C(Cc1ccc(O)c(O)c1)OC(=O)\C=C\c2ccc(O)c(O)c2	101	0.869268	-0.17132	0.00560298	-1.0221	3.31274	0.117125
644	VALSARTAN	CCCCC(=O)N(Cc1ccc(cc1)c2ccccc2c3nn[nH]n3)[C@@H](C(C)C)C(=O)O	101	1.17122	1.39632	0.843783	-0.890003	-2.01803	1.6215
645	3-NOR-3-OXOPANASINSAN-6-OL	CC1(C)CC23C1CCC2(C)C(O)CCC3=O	101	-1.67759	-0.0561036	-0.974933	3.88522	-0.400708	-0.178051
646	ANDROGRAPHOLIDE	C[C@@]1(CO)[C@H](O)CC[C@@]2(C)[C@H](C\C=C\3/[C@H](O)COC3=O)C(=C)CCC12	101	-0.180479	-0.313193	-1.04888	6.9423	0.606541	-0.000215256
647	BERBAMINE HYDROCHLORIDE	Cl.Cl.COc1cc2CCN(C)[C@H]3Cc4ccc(Oc5cccc(C[C@H]6N(C)CCc7cc(OC)c(OC)c(Oc1cc23)c67)c5)cc4O	101	3.08747	2.71423	3.13521	-4.11217	0.821954	-1.14577
648	BROMOCRIPTINE MESYLATE	CC(C)CC1N2C(=O)[C@](NC(=O)C3CN(C)[C@@H]4Cc5c(Br)[nH]c6cccc(C4=C3)c56)(OC2(O)[C@@H]7CCCN7C1=O)C(C)C.CS(=O)(=O)O	101	3.5695	1.25463	0.571649	-0.146062	-2.21863	2.03018
649	CROMOLYN SODIUM	[Na+].[Na+].OC(COc1cccc2OC(=CC(=O)c12)C(=O)[O-])COc3cccc4OC(=CC(=O)c34)C(=O)[O-]	101	2.33969	-1.19343	2.52932	-2.46001	1.94228	-0.784709
650	ENDOSULFAN	ClC1=C(Cl)C2(Cl)C3COS(=O)OCC3C1(Cl)C2(Cl)Cl	101	-1.12526	0.340669	-0.939786	0.172101	-1.47729	-1.0356
651	GLYPHOSATE	OC(=O)CNCP(=O)(O)O	101	-1.29329	-2.96023	-0.912955	0.0150807	-1.57088	-1.64105
652	HYDROCORTISONE	C[C@]12CCC(=O)C=C1CCC3C4CC[C@](O)(C(=O)CO)[C@@]4(C)C[C@H](O)C23	101	-0.00437405	-0.255036	-1.30411	10.2814	0.209328	-6.79777
653	INDOLE-3-CARBINOL	OCc1c[nH]c2ccccc12	101	-1.8588	0.0700501	0.070395	-1.88745	-2.42715	0.291751
654	LEVAMISOLE HYDROCHLORIDE	Cl.C1CN2CC(N=C2S1)c3ccccc3	101	-1.28328	-0.0371541	1.00901	-1.61376	-1.14916	0.94975
655	NORELEAGNINE	C1Cc2c(CN1)[nH]c3ccccc23	101	-1.63052	0.406844	-0.13528	-2.16317	-2.73453	-0.071165
656	SANTONIN	C[C@H]1[C@@H]2CC[C@@]3(C)C=CC(=O)C(=C3[C@H]2OC1=O)C	101	-1.57833	0.222094	-0.933958	4.33109	1.07491	1.13126
657	TRIGONELLINE	C[n+]1cccc(c1)C(=O)[O-]	101	-2.35212	-0.731148	-0.229351	-1.09755	-0.434216	-0.0763956
658	TRYPTOPHAN	NC(Cc1c[nH]c2ccccc12)C(=O)O	101	-1.00293	-0.796227	-0.0954263	-2.37312	-1.93615	-0.355749
659	ZOLMITRIPTAN	CN(C)CCc1c[nH]c2ccc(C[C@H]3COC(=O)N3)cc12	101	-0.434707	0.56044	0.133198	-2.4386	-2.29909	0.0600023
660	3-METHYLORSELLINIC ACID	Cc1cc(O)c(C)c(O)c1C(=O)O	102	-1.54269	-0.604843	-0.394597	-2.34534	0.8933	-0.917693
661	PHYSCION	COc1cc(O)c2C(=O)c3c(O)cc(C)cc3C(=O)c2c1	102	-0.546341	0.597151	-0.223318	-3.47413	2.89074	-1.3892
662	SULFADIMETHOXINE	COc1cc(NS(=O)(=O)c2ccc(N)cc2)nc(OC)n1	102	-0.0932508	-0.101244	0.0435558	-1.95471	-2.39738	1.41582
663	SULFASALAZINE	OC(=O)c1cc(ccc1O)N=Nc2ccc(cc2)S(=O)(=O)Nc3ccccn3	102	0.983111	0.885965	0.371868	-3.25316	-0.860525	1.62958
664	2-HYDROXY-3,4-DIMETHOXYBENZOIC ACID	COc1ccc(C(=O)O)c(O)c1OC	102	-1.31886	-0.708619	-0.276293	-2.23161	0.900429	-0.360916
665	2-ISOPRENYL-3-HYDROXY-5-METHYL-a-PYRONE	CC(=CCC1=C(O)C=C(C)OC1=O)C	102	-1.90693	-0.563833	-0.578665	1.95473	0.635863	-0.820984
666	ANDROSTA-1,4-DIEN-3,17-DIONE	C[C@]12CCC3C(CCC4=CC(=O)C=C[C@]34C)C1CCC2=O	102	-1.32078	0.77255	-0.99592	8.14074	0.566792	-4.4431
667	BEBEERINE	COc1cc2CCN(C)[C@H]3Oc4ccc(O)c(Oc5cc6[C@H](Cc7ccc(Oc(c1O)c23)cc7)N(C)CCc6cc5OC)c4	102	2.51456	3.29271	0.0599719	-3.99123	1.62424	-1.22439
668	BENZTHIAZIDE	NS(=O)(=O)c1cc2c(cc1Cl)N=C(CSCc3ccccc3)NS2(=O)=O	102	0.460781	0.44084	-0.045896	-2.67594	-2.36242	0.184107
669	BETHANECHOL CHLORIDE	[Cl-].CC(C[N+](C)(C)C)OC(=O)N	102	-1.78507	-2.73815	0.891123	0.638717	-1.23633	-0.499593
670	CHLOROTHIAZIDE	NS(=O)(=O)c1cc2c(cc1Cl)N=CNS2(=O)=O	102	-0.9157	-0.703659	-0.643273	-2.03666	-1.43777	-0.0911869
671	CHLORPROPAMIDE	CCCNC(=O)NS(=O)(=O)c1ccc(Cl)cc1	102	-1.15862	-0.32905	-0.087906	-1.15001	-2.67115	-0.158875
672	FRIEDELIN	C[C@H]1C(=O)CCC2[C@]1(C)CCC3[C@@]2(C)CC[C@@]4(C)C5CC(C)(C)CC[C@]5(C)CC[C@]34C	102	-0.585605	2.18293	-0.940509	4.13948	0.135834	-0.333357
673	GLYCYRRHIZIC ACID	[NH4+].[NH4+].[NH4+].CC1(C)[C@H](CC[C@@]2(C)C1CC[C@@]3(C)C4CC[C@@]5(C)CC[C@@](C)(C[C@H]5C4=CC(=O)C23)C(=O)[O-])O[C@@H]6O[C@@H]([C@@H](O[C@@H]7O[C@@H]([C@@H](O)[C@H](O)[C@H]7O)C(=O)[O-])[C@H](O)[C@H]6O)C(=O)[O-]	102	6.12756	-4.05535	1.5257	7.15544	1.84341	1.10022
674	HAEMATOMMIC ACID	Cc1cc(O)c(C=O)c(O)c1C(=O)O	102	-1.26881	-0.823652	-0.407507	-2.34534	0.8933	-0.917693
675	HYDROXYPROGESTERONE CAPROATE	CCCCCC(=O)O[C@@]1(CCC2C3CCC4=CC(=O)CC[C@]4(C)C3CC[C@]12C)C(=O)C	102	0.158863	1.2659	-0.524966	9.49575	0.852916	-4.06761
676	NEOMYCIN SULFATE	NC[C@@H]1O[C@H](O[C@H]2[C@@H](O)C(O[C@@H]3[C@@H](O)[C@H](N)C[C@H](N)[C@H]3OC4O[C@H](CN)[C@@H](O)[C@H](O)[C@H]4N)O[C@@H]2CO)[C@H](N)[C@@H](O)[C@@H]1O.OS(=O)(=O)O	102	6.21602	-5.59435	-1.53498	1.02723	-0.658609	-1.09508
677	N-METHYLANTHRANILIC ACID	CNc1ccccc1C(=O)O	102	-1.85015	-0.640265	-0.243445	-1.94311	-1.43528	-0.0379136
678	PENICILLIC ACID	COC1=CC(=O)OC1(O)C(=C)C	102	-1.91084	-0.975664	-0.680838	2.01279	0.614012	0.433169
679	PHYSOSTIGMINE SALICYLATE	CNC(=O)Oc1ccc2N(C)[C@H]3N(C)CC[C@@]3(C)c2c1.OC(=O)c4ccccc4O	102	1.05779	-0.366485	0.90619	-3.35347	-0.170036	-0.456444
680	SISOMICIN SULFATE	CN[C@@H]1C(O)[C@@H](O[C@H]2[C@H](N)C[C@H](N)[C@@H](O[C@H]3OC(=CC[C@H]3N)CN)[C@@H]2O)OC[C@]1(C)O.OS(=O)(=O)O	102	3.45356	-3.93449	-0.733669	1.86897	-0.557233	-1.02713
681	S-METHYL-L-THIOCITRULLINE ACETATE	CSC(=N)NCCC[C@@H](N)C(=O)O	102	-0.99213	-2.45788	-0.576544	0.483422	-2.2076	-2.27944
682	VALERYL SALYCILATE	CCCCC(=O)Oc1ccccc1C(=O)O	102	-1.21787	-0.132803	0.116817	-1.60987	1.00421	-0.0290311
683	5-FLUOROINDOLE-2-CARBOXYLIC ACID	OC(=O)c1cc2cc(F)ccc2[nH]1	103	-1.60568	0.241439	0.0549834	-1.78613	-1.63695	-0.0231576
684	ACETAMINOPHEN	CC(=O)Nc1ccc(O)cc1	103	-2.02845	-0.712994	-0.300113	-1.65037	-0.684092	-1.22467
685	ALMOTRIPTAN	CN(C)CCc1c[nH]c2ccc(CS(=O)(=O)N3CCCC3)cc12	103	-0.285827	0.650329	0.238997	-2.05678	-2.51927	0.68803
686	ALTRETAMINE	CN(C)c1nc(nc(n1)N(C)C)N(C)C	103	-1.42538	-0.268812	-0.160265	-0.780211	-1.1259	0.178831
687	AMYGDALIN	OC[C@H]1O[C@@H](OC[C@H]2O[C@@H](OC(C#N)c3ccccc3)[C@H](O)[C@@H](O)[C@@H]2O)[C@H](O)[C@@H](O)[C@@H]1O	103	2.18162	-1.86416	-1.14236	-0.89842	-0.375972	0.730073
688	BUPROPION	Cl.CC(NC(C)(C)C)C(=O)c1cccc(Cl)c1	103	-1.21627	-0.344852	1.51887	-1.2195	-1.02768	-0.350743
689	CLARITHROMYCIN	CC[C@H]1OC(=O)[C@H](C)[C@@H](O[C@H]2C[C@@](C)(OC)[C@@H](O)[C@H](C)O2)[C@H](C)[C@@H](O[C@@H]3O[C@H](C)C[C@@H]([C@H]3O)N(C)C)[C@@](C)(C[C@@H](C)C(=O)[C@H](C)[C@@H](O)[C@]1(C)O)OC	103	3.3564	-0.364471	-1.25631	3.1519	0.333147	1.65999
690	DANTROLENE SODIUM	[Na+].[O-][N+](=O)c1ccc(cc1)c2oc(\C=N\N3CC(=O)[N-]C3=O)cc2	103	-0.105155	0.12674	1.48441	-1.10316	-1.7769	1.04595
691	METHACYCLINE HYDROCHLORIDE	Cl.CN(C)[C@H]1[C@@H]2[C@@H](O)[C@@H]3C(=C)c4cccc(O)c4C(=O)C3=C(O)[C@]2(O)C(=O)C(=C1O)C(=O)N	103	1.77163	-1.37911	0.0679088	-1.51017	0.550946	-0.638283
692	STIGMASTEROL	CCC(\C=C\[C@@H](C)[C@H]1CCC2C3CC=C4C[C@@H](O)CC[C@]4(C)C3CC[C@]12C)C(C)C	103	-0.306115	1.79186	-0.488948	8.93437	-0.992315	-6.64727
693	SULFAMETHOXAZOLE	Cc1onc(NS(=O)(=O)c2ccc(N)cc2)c1	103	-0.862795	-0.165538	0.015378	-2.25074	-3.49566	1.92164
694	TELITHROMYCIN	CCC1OC(=O)[C@H](C)C(=O)[C@H](C)[C@@H](OC2O[C@H](C)C[C@@H]([C@H]2O)N(C)C)[C@@](C)(C[C@@H](C)C(=O)[C@H](C)[C@H]3N(CCCCn4cnc(c4)c5cccnc5)C(=O)O[C@@]13C)OC	103	4.03922	1.72092	-0.168144	1.09782	-1.39022	5.11468
695	ALTHIAZIDE	NS(=O)(=O)c1cc2c(NC(CSCC=C)NS2(=O)=O)cc1Cl	103	0.0341107	-0.505847	-0.415989	-1.40782	-1.86173	0.323016
696	ASCORBIC ACID	OCC(O)[C@H]1OC(=O)C(=C1O)O	103	-1.22927	-2.08294	-1.07775	0.976907	-0.0183587	-0.0896896
697	CAPSANTHIN	C\C(=C/C=C/C=C(\C)/C=C/C=C(\C)/C=C/C1=C(C)C[C@@H](O)CC1(C)C)\C=C\C=C(/C)\C=C\C(=O)[C@]2(C)C[C@@H](O)CC2(C)C	103	1.07735	1.62675	0.0816046	3.29837	-0.493444	-1.94817
698	CLIDINIUM BROMIDE	[Br-].C[N+]12CCC(CC1)C(C2)OC(=O)C(O)(c3ccccc3)c4ccccc4	103	0.64159	-0.0160291	1.15962	-0.12022	-0.542452	1.38205
699	COLCHICEINE	COc1cc2CC[C@H](NC(=O)C)C3=CC(=O)C(=CC=C3c2c(OC)c1OC)O	103	0.207838	0.0870979	-0.558405	-0.596128	2.20277	-1.47808
700	CONVALLATOXIN	C[C@@H]1O[C@@H](O[C@H]2CC[C@]3(C=O)C4CC[C@]5(C)[C@H](CC[C@]5(O)C4CC[C@]3(O)C2)C6=CC(=O)OC6)[C@H](O)[C@H](O)[C@H]1O	103	2.29792	-0.302654	-1.87937	9.17634	2.00714	-1.76289
701	DEACETYLGEDUNIN	CC1(C)C2C[C@@H](O)[C@]3(C)C(CC[C@@]4(C)[C@@H](OC(=O)[C@H]5O[C@@]345)c6cocc6)[C@@]2(C)C=CC1=O	103	0.518252	1.312	-1.04835	4.87694	2.71692	7.47863
702	DEOXYGEDUNOL ACETATE	CC(=O)O[C@@H]1CC2C(C)(C)[C@H](OC(=O)C)C=C[C@]2(C)C3CC[C@@]4(C)[C@@H](OC(=O)C=C4[C@]13C)c5cocc5	103	0.979611	1.5339	-0.563214	5.82364	3.91557	8.84943
703	ERGOSTEROL ACETATE	CC(C)C(C)\C=C\C(C)C1CCC2C3=CC=C4C(C)(C)C(CCC4(C)C3CCC12C)OC(=O)C	103	0.0302741	2.01028	-0.403628	8.21508	1.94466	0.191537
704	EUCATROPINE HYDROCHLORIDE	Cl.CC1C(CCC(C)(C)N1C)OC(=O)C(O)c2ccccc2	103	-0.49797	-0.252083	1.24673	0.102649	-1.45704	1.94357
705	FISETINIDOL	O[C@H]1Cc2ccc(O)cc2O[C@@H]1c3ccc(O)c(O)c3	103	-0.330141	0.177303	-0.368608	-3.43138	3.2915	-1.61278
706	FLUOXETINE	Cl.CNCCC(Oc1ccc(cc1)C(F)(F)F)c2ccccc2	103	-0.290083	0.488774	2.03976	-1.97459	-0.706623	-0.361015
707	KYNURENINE	NC(CC(=O)c1ccccc1N)C(=O)O	103	-0.973576	-1.79494	-0.469455	-1.65904	-1.38528	-0.606651
708	MERCAPTOPURINE	S=C1NC=Nc2nc[nH]c12	103	-1.85313	-0.629814	-0.568293	-0.62822	-2.14545	0.193481
709	METHSCOPOLAMINE BROMIDE	[Br-].C[N+]1(C)C2CC(CC1C3OC23)OC(=O)[C@@H](CO)c4ccccc4	103	0.28887	-1.22548	0.725744	0.266051	-0.561413	1.34447
710	NORTRIPTYLINE	Cl.CNCCC=C1c2ccccc2CCc3ccccc13	103	-0.738066	0.803308	1.67593	-1.32037	-2.11021	-0.995483
711	OSTHOL	COc1ccc2C=CC(=O)Oc2c1CC=C(C)C	103	-1.41042	0.570442	-0.0951205	-1.38603	4.75028	0.600548
712	PYRITHIONE ZINC	S=C1CC=CC=[N]1O[Zn]ON2C=CC=CC2=S	103	-1.16619	-0.197802	-0.576101	1.03094	0.41399	-0.607707
713	ROXARSONE	Oc1ccc(cc1[N+](=O)[O-])[As](=O)(O)O	103	-0.984511	-0.855484	-0.457224	-1.40608	-0.469791	-0.552345
714	TEBUTHIURON	CNC(=O)N(C)c1nnc(s1)C(C)(C)C	103	-1.64008	-0.369387	-0.192109	-0.700759	-1.91931	0.424136
715	alpha-DIHYDROGEDUNOL	CC(=O)O[C@@H]1CC2C(C)(C)[C@H](O)CC[C@]2(C)C3CC[C@@]4(C)[C@@H](OC(=O)C5OC45[C@]13C)c6cocc6	104	1.0103	1.37175	-0.946608	6.36713	3.3649	9.50905
716	APIOLE	COc1cc(CC=C)c(OC)c2OCOc12	104	-1.3331	0.187456	-0.116971	-2.0469	1.49735	-0.11051
717	EUPATORIOCHROMENE	CC(=O)c1cc2C=CC(C)(C)Oc2cc1O	104	-1.54658	0.0280697	-0.373241	-2.42926	4.90419	-0.740801
718	FENSPIRIDE HYDROCHLORIDE	Cl.O=C1NCC2(CCN(CCc3ccccc3)CC2)O1	104	-0.650345	-0.249191	1.03945	-1.96315	-2.92108	0.459151
719	HELENINE	C[C@H]1CCC[C@]2(C)C[C@H]3OC(=O)C(=C)[C@H]3C=C12	104	-1.77294	0.422969	-0.850188	3.30454	0.418414	0.578302
720	HYOSCYAMINE	CN1[C@@H]2CCC1C[C@@H](C2)OC(=O)[C@H](CO)c3ccccc3	104	-0.572114	0.143237	-0.312084	-0.00778297	-1.2407	1.73525
721	MIDODRINE HYDROCHLORIDE	Cl.COc1ccc(OC)c(c1)C(O)CNC(=O)CN	104	-0.285988	-1.64927	1.21523	-2.71718	0.453762	-0.851375
722	PALMATINE CHLORIDE	[Cl-].COc1cc2CC[n+]3cc4c(OC)c(OC)ccc4cc3c2cc1OC	104	0.340654	0.684683	1.7797	-2.50556	0.153742	0.0569535
723	PIPOBROMAN	BrCCC(=O)N1CCN(CC1)C(=O)CCBr	104	-1.47362	-0.640168	-0.416778	0.72996	-1.62717	-0.434454
724	RUTOSIDE (rutin)	C[C@@H]1O[C@@H](OC[C@H]2OC(OC3=C(Oc4cc(O)cc(O)c4C3=O)c5ccc(O)c(O)c5)[C@H](O)[C@@H](O)[C@@H]2O)[C@H](O)[C@H](O)[C@H]1O	104	4.20194	-1.179	-1.41205	-3.39285	7.86386	-3.685
725	18-AMINOABIETA-8,11,13-TRIENE SULFATE	CC(C)c1ccc2c(CCC3[C@](C)(CN)CCC[C@]23C)c1.OS(=O)(=O)O	104	0.16747	0.0426919	0.840892	-1.1632	-0.616309	-0.542859
726	3alpha-HYDROXY-3-DEOXYANGOLENSIC ACID METHYL ESTER	COC(=O)CC1C(C)(C)C(O)C[C@@H]2O[C@]34CC(=O)O[C@@H](c5cocc5)[C@]3(C)CCC(C4=C)[C@]12C	104	0.8507	1.00943	-0.754554	5.52567	3.9818	10.8283
727	8beta-HYDROXYCARAPIN, 3,8-HEMIACETAL	COC(=O)C[C@H]1C(C)(C)C2(O)OC34CC2C(=O)[C@]1(C)C3CC[C@@]5(C)[C@@H](OC(=O)C=C45)c6cocc6	104	1.20531	1.13593	-0.954026	4.19911	3.19882	7.90919
728	ABSCISIC ACID (cis,trans; +/-)	C\C(=C\C(=O)O)\C=C\C1(O)C(=CC(=O)CC1(C)C)C	104	-1.21835	-0.650553	-0.631879	2.8861	-0.235119	-1.87977
729	ACETARSOL	CC(=O)Nc1cc(ccc1O)[As](=O)(O)O	104	-0.877035	-1.11128	-0.518848	-1.33536	-0.773581	-0.460257
730	ACETYLGLUCOSAMINE	CC(=O)N[C@H]1[C@H](O)O[C@H](CO)[C@@H](O)[C@@H]1O	104	-0.847996	-2.41658	-1.20696	0.646539	-1.40931	-1.25647
731	ALBUTEROL (+/-)	CC(C)(C)NCC(O)c1ccc(O)c(CO)c1	104	-0.778487	-0.958535	-0.238023	-1.55053	-0.758887	-1.50744
732	ANTHOTHECOL	CC(=O)O[C@@H]1C[C@@]2(C)[C@@H](C[C@H]3O[C@@]23[C@@]4(C)C1[C@@]5(C)C=CC(=O)C(C)(C)C5=C(O)C4=O)c6cocc6	104	1.00716	1.19312	-0.982987	3.61439	3.333	6.74021
733	AVOBENZONE	COc1ccc(cc1)C(=O)CC(=O)c2ccc(cc2)C(C)(C)C	104	-0.701721	1.14942	0.564119	-1.86273	1.90506	-0.565187
734	BENFOTIAMINE	C\C(=C(\CCOP(=O)(O)O)/SC(=O)c1ccccc1)\N(Cc2cnc(C)nc2N)C=O	104	1.55026	-0.412966	0.129496	-1.71026	-2.55887	1.60185
735	CARBOFURAN	CNC(=O)Oc1cccc2CC(C)(C)Oc12	104	-1.46188	0.0449091	-0.295571	-1.59884	-0.148541	0.303957
736	COLCHICINE	COC1=CC=C2C(=CC1=O)[C@H](CCc3cc(OC)c(OC)c(OC)c23)NC(=O)C	104	0.221281	0.285051	-0.418326	-0.459856	1.8455	-1.24799
737	COUMARIN	O=C1Oc2ccccc2C=C1	104	-2.23741	0.0721305	-0.328629	-2.051	2.89149	0.527127
738	CRESOL	Cc1ccc(O)cc1	104	-2.59752	-0.244115	-0.184479	-2.2883	-0.0514657	-1.35281
739	D-5-METHYLHYDANTOIN	CC1NC(=O)NC1=O	104	-2.41984	-1.42023	-0.854543	0.365372	-1.60491	-1.04461
740	DOXYCYCLINE HYDROCHLORIDE	Cl.C[C@@H]1[C@H]2[C@H](O)[C@H]3[C@H](N(C)C)C(=C(C(=O)N)C(=O)[C@@]3(O)C(=C2C(=O)c4c(O)cccc14)O)O	104	1.77346	-1.33039	0.0777759	-1.25659	0.10099	-0.486043
741	EPIANDROSTERONE	C[C@]12CC[C@H](O)C[C@@H]1CCC3C2CC[C@@]4(C)C3CCC4=O	104	-1.17084	0.648812	-1.05555	7.53377	-1.02472	-4.9645
742	FOSFOSAL	OC(=O)c1ccccc1OP(=O)(O)O	104	-1.01932	-0.935923	-0.392717	-2.41549	0.317114	-0.523006
743	MONOCROTALINE	C[C@H]1C(=O)O[C@@H]2CCN3CC=C(COC(=O)[C@](C)(O)[C@]1(C)O)[C@H]23	104	-0.437065	-0.774426	-1.38523	3.13148	-1.1635	1.35904
744	OLEANDOMYCIN PHOSPHATE	CO[C@H]1C[C@H](O[C@H]2[C@H](C)[C@@H](OC3O[C@H](C)C[C@@H]([C@H]3O)N(C)C)[C@@H](C)C[C@]4(CO4)C(=O)[C@H](C)[C@@H](O)[C@@H](C)[C@@H](C)OC(=O)[C@@H]2C)O[C@@H](C)[C@@H]1O.OP(=O)(O)O	104	4.33047	-1.24711	-0.407508	2.79852	0.236887	1.79982
745	PARTHENOLIDE	C\C\1=C/CC[C@@]2(C)OC2[C@H]3OC(=O)C(=C)[C@@H]3CC1	104	-1.5787	0.301349	-0.917718	5.08066	1.64392	1.77517
746	PHENACYLAMINE HYDROCHLORIDE	Cl.NCC(=O)c1ccccc1	104	-1.82336	-1.06048	1.27581	-1.77369	-0.913441	-0.458143
747	PROBUCOL	CC(C)(C)c1cc(SC(C)(C)Sc2cc(c(O)c(c2)C(C)(C)C)C(C)(C)C)cc(c1O)C(C)(C)C	104	0.722585	2.33738	0.751751	-2.22066	1.26757	-0.853631
748	PROGLUMIDE	CCCN(CCC)C(=O)C(CCC(=O)O)NC(=O)c1ccccc1	104	-0.170815	-0.299886	0.27753	-0.36753	-2.40306	-0.223501
749	SAFROLGLYCOL	OCC(O)Cc1ccc2OCOc2c1	104	-1.25288	-0.540227	-0.392066	-2.79634	0.560257	-1.18615
750	THIORIDAZINE HYDROCHLORIDE	Cl.CSc1ccc2Sc3ccccc3N(CCC4CCCCN4C)c2c1	104	0.14642	1.43703	1.5828	-2.81972	-1.87369	-0.0503249
751	TULOBUTEROL	Cl.CC(C)(C)NCC(O)c1ccccc1Cl	104	-1.13784	-0.66228	1.42816	-1.2424	-2.48713	-0.552793
752	TYLOSIN TARTRATE	CC[C@H]1OC(=O)C[C@@H](O)[C@H](C)[C@@H](O[C@@H]2O[C@H](C)[C@@H](O[C@H]3C[C@@](C)(O)[C@@H](O)[C@H](C)O3)[C@@H]([C@H]2O)N(C)C)[C@@H](CC=O)C[C@@H](C)C(=O)\C=C\C(=C\[C@@H]1CO[C@@H]4O[C@H](C)[C@@H](O)[C@@H](OC)[C@H]4OC)\C	104	5.38376	-0.428668	-1.35124	4.28259	0.79236	1.25888
753	16-DEOXOMEXICANOLIDE 16-METHYL ETHER	COC1CC2=C3C[C@H]4C(=O)C(C)(C)[C@H](CC(=O)OC)[C@@](C)(C3CC[C@@]2(C)[C@@H](O1)c5cocc5)C4=O	105	0.852216	1.29947	-0.594956	3.77871	2.85874	7.29732
754	3,7-EPOXYCARYOPHYLLAN-6-ONE	CC1(C)CC2C1CCC3(C)OC2(C)CCC3=O	105	-1.7501	0.252847	-0.886292	3.86031	0.0810408	-1.04388
755	AMINOHYDROXYBUTYRIC ACID	NCC(O)CC(=O)O	105	-1.93421	-2.68938	-0.811157	0.44135	-1.39229	-1.50942
756	BETAMIPRON	OC(=O)CCNC(=O)c1ccccc1	105	-1.46369	-0.728146	-0.138797	-1.43356	-2.19704	-0.721288
757	CARBIDOPA	CC(Cc1ccc(O)c(O)c1)(NN)C(=O)O	105	-0.56523	-1.33933	-0.482629	-1.59964	0.621956	-1.62733
758	HYDROCORTISONE ACETATE	CC(=O)OCC(=O)[C@@]1(O)CCC2C3CCC4=CC(=O)CC[C@]4(C)C3[C@@H](O)C[C@]12C	105	0.34095	-0.0422233	-1.13692	11.3967	0.889822	-5.60679
759	PYRIDOSTIGMINE BROMIDE	[Br-].CN(C)C(=O)Oc1ccc[n+](C)c1	105	-1.58046	-1.31975	1.22132	-1.26783	-0.218072	-0.105366
760	SERICETIN	CC(=CCc1c2OC(=C(O)C(=O)c2c(O)c3C=CC(C)(C)Oc13)c4ccccc4)C	105	0.390847	1.49658	-0.148498	-2.40057	5.467	-0.930834
761	TARGININE HYDROCHLORIDE	Cl.C\N=C(/N)\NCCC[C@H](N)C(=O)O	105	-0.647601	-3.22026	0.691069	0.370832	-2.51596	-2.27713
762	2',2'-BISEPIGALLOCATECHIN MONOGALLATE	O[C@@H]1Cc2c(O)cc(O)cc2O[C@@H]1c3cc(O)c(O)c(O)c3c4c(O)c(O)c(O)cc4[C@H]5Oc6cc(O)cc(O)c6C[C@H]5OC(=O)c7cc(O)c(O)c(O)c7	105	6.43367	1.20564	-0.510246	-3.78149	4.44344	-1.44489
763	ACEXAMIC ACID	CC(=O)NCCCCCC(=O)O	105	-1.72711	-1.43588	-0.294394	0.802844	-2.66297	-2.33044
764	ADRENALINE BITARTRATE	CNC[C@@H](O)c1ccc(O)c(O)c1.OC(C(O)C(=O)O)C(=O)O	105	1.25852	-3.43294	0.479946	-2.12723	-0.499682	-1.81407
765	AGMATINE SULFATE	NCCCCNC(=N)N.OS(=O)(=O)O	105	-0.476462	-3.07348	0.580756	0.471611	-2.05912	-1.4358
766	AMINOTHIAZOLE	Nc1nccs1	105	-2.54833	-0.805231	-0.320201	-0.710312	-2.56123	0.0571063
767	AMITRAZ	CN(\C=N\c1ccc(C)cc1C)\C=N\c2ccc(C)cc2C	105	-0.945628	1.22442	0.439747	-2.07265	-0.285875	0.0626738
768	APRAMYCIN	CN[C@H]1[C@@H](O)[C@H]2O[C@@H](O[C@@H]3[C@@H](N)C[C@@H](N)[C@H](O)[C@H]3O)[C@H](N)C[C@@H]2O[C@@H]1O[C@H]4O[C@H](CO)[C@@H](N)[C@H](O)[C@H]4O	105	3.60056	-3.71884	-2.45563	0.836201	-1.18668	-1.28282
769	BILIRUBIN	CC1=C(C=C)\C(=C\c2[nH]c(Cc3[nH]c(\C=C\4/NC(=O)C(=C4C)C=C)c(C)c3CCC(=O)O)c(CCC(=O)O)c2C)\NC1=O	105	2.69673	1.0539	0.15249	-0.159121	-0.237905	-0.663527
770	BRETYLIUM TOSYLATE	CC[N+](C)(C)Cc1ccc(Br)cc1.Cc2ccc(cc2)S(=O)(=O)[O-]	105	-0.279453	-0.144564	1.6667	-1.51894	-1.50587	0.387137
771	CENTAUREIN	COC1=C(Oc2cc(O[C@H]3O[C@H](CO)[C@@H](O)[C@H](O)[C@H]3O)c(OC)c(O)c2C1=O)c4ccc(OC)c(O)c4	105	2.76808	-0.522773	-0.732187	-3.01644	5.44647	-2.19351
772	CREATININE	CN1CC(=O)NC1=N	105	-2.4185	-1.47511	-0.86585	-0.108421	-1.76393	-0.814441
773	CYMARIN	COC1CC(O[C@H]2CC[C@]3(C=O)C4CC[C@]5(C)C(CC[C@]5(O)C4CC[C@]3(O)C2)C6=CC(=O)OC6)OC(C)C1O	105	1.97246	0.289477	-1.58198	8.96205	1.98372	-1.4142
774	DEQUALINIUM CHLORIDE	[Cl-].[Cl-].Cc1cc(N)c2ccccc2[n+]1CCCCCCCCCC[n+]3c(C)cc(N)c4ccccc34	105	1.9748	0.485321	4.08174	-1.20253	-3.48162	-0.0329483
775	DIFUCOL HEXAMETHYL ETHER	COc1cc(OC)c(c(OC)c1)c2c(OC)cc(OC)cc2OC	105	-0.174006	0.702332	0.435852	-2.12067	0.965991	-0.641523
776	ERGONOVINE MALEATE	C[C@@H](CO)NC(=O)C1CN(C)[C@@H]2Cc3c[nH]c4cccc(C2=C1)c34.OC(=O)\C=C/C(=O)O	105	1.66664	-1.10882	0.817186	-2.14814	-2.45954	-0.0510281
777	ESTRONE BENZOATE	C[C@]12CCC3C(CCc4cc(OC(=O)c5ccccc5)ccc34)C1CCC2=O	105	-0.0858012	2.18699	-0.0389292	-0.323456	1.92172	-1.32829
778	HYDROCHLOROTHIAZIDE	NS(=O)(=O)c1cc2c(NCNS2(=O)=O)cc1Cl	105	-0.773774	-0.864002	-0.709941	-1.89437	-2.21232	0.148055
779	KARANJIN	OC1=C(Oc2ccc3occc3c2C1=O)c4ccccc4	105	-0.61369	1.39462	0.216519	-3.44682	1.23326	1.62032
780	MADECASSIC ACID	C[C@@H]1CC[C@@]2(CC[C@]3(C)C(=CCC4[C@@]5(C)C[C@@H](O)[C@H](O)[C@@](C)(CO)C5[C@H](O)C[C@@]34C)[C@@H]2[C@H]1C)C(=O)O	105	1.25176	0.320605	-1.55493	4.57595	0.129996	-1.50388
781	N-METHYLISOLEUCINE	CCC(C)C(NC)C(=O)O	105	-1.99689	-1.93203	-0.529669	0.583012	-1.70535	-1.5708
782	PICROPODOPHYLLOTOXIN ACETATE	COc1cc(cc(OC)c1OC)[C@H]2[C@H]3[C@H](COC3=O)[C@@H](OC(=O)C)c4cc5OCOc5cc24	105	1.25708	1.203	-0.264626	-0.193051	2.20089	2.10935
783	PRACTOLOL	CC(C)NCC(O)COc1ccc(NC(=O)C)cc1	105	-0.608218	-0.855196	-0.0516756	-1.66949	-1.1173	-0.732479
784	PROBENECID	CCCN(CCC)S(=O)(=O)c1ccc(cc1)C(=O)O	105	-0.855939	-0.190266	0.15007	-1.12795	-0.998965	0.116505
785	RETINYL PALMITATE	CCCCCCCCCCCCCCCC(=O)OC\C=C(/C)\C=C\C=C(/C)\C=C\C1=C(C)CCCC1(C)C	105	0.916312	2.31182	1.29605	3.38395	-0.538173	-0.519933
786	RHODINYL ACETATE	C[C@@H](CCOC(=O)C)CCC=C(C)C	105	-1.94184	-0.339204	0.0909642	3.71619	0.491109	-0.0269542
787	RHODOCLADONIC ACID	COC1=C(O)C(=O)c2c(O)c3c(O)c(oc3cc2C1=O)C(=O)C	105	0.0830538	-0.100676	-0.411845	-2.0671	0.0968757	1.27801
788	SAFROLE	C=CCc1ccc2OCOc2c1	105	-2.01322	0.237461	-0.153961	-2.20836	1.29266	-0.530384
789	SECURININE	O=C1O[C@@]23C[C@@H](C=CC2=C1)N4CCCC[C@H]34	105	-1.5339	0.114016	-1.12321	1.90164	-1.34264	1.0796
790	SODIUM SALICYLATE	[Na+].Oc1ccccc1C(=O)[O-]	105	-1.80148	-1.40501	1.0979	-2.01199	0.0362633	-0.675358
791	VALPROATE SODIUM	[Na+].CCCC(CCC)C(=O)[O-]	105	-2.04356	-1.4395	1.28085	1.43438	-1.37457	-0.603126
792	VIGABATRIN	NC(CCC(=O)O)C=C	105	-2.06197	-2.14123	-0.564286	1.44307	-1.31328	-1.8478
793	MITOXANTHRONE HYDROCHLORIDE	Cl.Cl.OCCNCCNc1ccc(NCCNCCO)c2C(=O)c3c(O)ccc(O)c3C(=O)c12	106	3.22168	-1.90187	2.67954	-2.18146	-1.23445	-0.943211
794	NEOTIGOGENIN ACETATE	CC1CC[C@]2(OC1)OC3CC4C5CC[C@H]6C[C@H](CC[C@]6(C)C5CC[C@]4(C)C3[C@@H]2C)OC(=O)C	106	0.267766	1.73509	-1.18649	8.26635	0.932606	-1.03522
795	PHENETHICILLIN POTASSIUM	[K+].CC(Oc1ccccc1)C(=O)N[C@H]2[C@H]3SC(C)(C)[C@@H](N3C2=O)C(=O)[O-]	106	0.368058	-0.811223	0.916363	-0.955745	-1.10279	1.09927
796	TIAPRIDE HYDROCHLORIDE	Cl.CCN(CC)CCNC(=O)c1cc(ccc1OC)S(=O)(=O)C	106	-0.0914158	-0.843001	1.56086	-2.24919	-0.806541	-0.126377
797	TOBRAMYCIN	NC[C@H]1O[C@H](O[C@@H]2[C@@H](N)C[C@@H](N)[C@H](O[C@H]3O[C@H](CO)[C@@H](O)[C@H](N)[C@H]3O)[C@H]2O)[C@H](N)C[C@@H]1O	106	2.69959	-3.76004	-2.13678	0.916414	-0.894047	-1.20025
798	2',4'-DIHYDROXYCHALCONE 4'-GLUCOSIDE	OC[C@H]1O[C@@H](Oc2ccc(C(=O)\C=C\c3ccccc3)c(O)c2)[C@H](O)[C@@H](O)[C@@H]1O	106	1.20843	-0.22747	-0.291266	-3.37952	5.2874	-2.45942
799	AMILORIDE HYDROCHLORIDE	Cl.NC(=N)NC(=O)c1nc(Cl)c(N)nc1N	106	-0.394213	-2.01553	0.765087	-1.00348	-3.28393	0.809453
800	BETAINE HYDROCHLORIDE	Cl.C[N+](C)(C)CC(=O)[O-]	106	-2.31876	-2.37979	0.875982	0.0157521	-1.6365	-0.646122
801	beta-SITOSTEROL	CCC(CCC(C)[C@H]1CCC2C3CC=C4C[C@@H](O)CC[C@]4(C)C3CC[C@]12C)C(C)C	106	-0.22965	1.88711	-0.394767	8.93437	-0.992315	-6.64727
802	BRAZILEIN	OC1=CC2=C3c4ccc(O)cc4OC[C@]3(O)CC2=CC1=O	106	-0.416222	-0.0618083	-1.01038	-0.582463	3.88849	-2.40596
803	CEPHALOSPORIN C SODIUM	[Na+].CC(=O)OCC1=C(N2C(SC1)[C@H](NC(=O)CCCC(N)C(=O)O)C2=O)C(=O)[O-]	106	1.46191	-3.15437	0.403571	2.54817	-2.35098	-0.604233
804	DEHYDRO (11,12)URSOLIC ACID LACTONE	C[C@@H]1CC[C@@]23CCC4(C)[C@]5(C)CCC6C(C)(C)[C@@H](O)CC[C@]6(C)C5C=C[C@]4(OC2=O)C3[C@H]1C	106	0.112432	1.85223	-1.31045	4.38921	0.316644	0.717581
805	DIOSMIN	COc1ccc(cc1O)C2=CC(=O)c3c(O)cc(O[C@@H]4O[C@H](CO[C@H]5O[C@H](C)[C@@H](O)[C@H](O)[C@@H]5O)[C@@H](O)[C@H](O)[C@H]4O)cc3O2	106	3.88365	-0.686714	-1.1355	-3.49604	9.99166	-3.60673
806	EPHEDRINE (1R,2S) HYDROCHLORIDE	Cl.CNC(C)[C@H](O)c1ccccc1	106	-1.46853	-1.01717	1.30876	-1.59782	-2.27605	-0.266817
807	ERYTHROMYCIN STEARATE	CCCCCCCCCCCCCCCCCC(=O)O.CC[C@H]1OC(=O)[C@H](C)[C@@H](O[C@H]2C[C@@](C)(OC)[C@@H](O)[C@H](C)O2)[C@H](C)[C@@H](O[C@@H]3O[C@H](C)C[C@@H]([C@H]3O)N(C)C)[C@](C)(O)C[C@@H](C)C(=O)[C@H](C)[C@@H](O)[C@]1(C)O	106	6.57762	-0.16829	1.14895	3.39856	-0.613293	0.563201
808	ESTRADIOL-3-SULFATE, SODIUM SALT	[Na+].C[C@]12CCC3C(CCc4cc(OS(=O)(=O)[O-])ccc34)C1CC[C@H]2O	106	0.0638397	-0.230163	0.673444	0.189573	1.56405	-1.13919
809	ETHIONAMIDE	CCc1cc(ccn1)C(=S)N	106	-2.05898	-0.389648	-0.12737	-1.2719	-1.54942	2.43029
810	GRAYANOTOXIN I	CC(=O)O[C@@H]1C2CC[C@H]3[C@@](C)(O)[C@@H]4C[C@H](O)C(C)(C)[C@@]4(O)[C@H](O)CC13C[C@@]2(C)O	106	0.752644	-0.957065	-1.61007	4.99265	0.33689	0.481051
811	MENTHONE	CC(C)[C@@H]1CC[C@@H](C)CC1=O	106	-2.56419	-0.224735	-0.457457	1.83379	-0.613107	-0.689946
812	METHENAMINE	C1N2CN3CN(CN1C3)C2	106	-1.82255	-0.383838	-1.20883	-0.14772	-1.8337	-0.97192
813	METHOCARBAMOL	COc1ccccc1OCC(O)COC(=O)N	106	-0.775834	-0.767037	-0.0164434	-1.87261	-0.640763	-0.242429
814	PUTRESCINE DIHYDROCHLORIDE	Cl.Cl.NCCCCN	106	-1.81946	-2.60113	2.3881	0.328647	-2.30405	-1.36386
815	RANITIDINE	Cl.CN\C(=C/[N+](=O)[O-])\NCCSCc1oc(CN(C)C)cc1	106	0.243208	-1.16041	1.58655	-1.59217	-3.43217	0.739576
816	TETRAHYDROCORTISONE-3,21-DIACETATE	CC(=O)OCC(=O)[C@@]1(O)CCC2C3CC[C@@H]4C[C@@H](CC[C@]4(C)C3C(=O)C[C@]12C)OC(=O)C	106	0.691992	0.16502	-0.971187	10.2167	0.97843	-1.66745
817	THIOGUANINE	NC1=Nc2nc[nH]c2C(=S)N1	106	-1.53101	-0.826341	-0.684214	-0.62822	-2.14545	0.193481
818	TIMOLOL MALEATE	CC(C)(C)NC[C@@H](O)COc1nsnc1N2CCOCC2.OC(=O)\C=C/C(=O)O	106	1.6746	-2.03774	0.854424	0.169858	-1.73292	-0.500806
819	TOMATINE	C[C@H]1CC[C@]2(NC1)OC3C4CCC5C[C@H](CC[C@]5(C)C4CC[C@]3(C)[C@@H]2C)O[C@H]6O[C@H](CO)[C@H](O[C@H]7O[C@H](CO)[C@@H](O)[C@H](O[C@H]8OC[C@@H](O)[C@H](O)[C@H]8O[C@H]9O[C@H](CO)[C@@H](O)[C@H](O)[C@H]9O)[C@H]7O)[C@H](O)[C@H]6O	106	8.06609	-1.49601	-3.08539	6.56998	-0.216717	-2.61691
820	TOPIRAMATE	CC1(C)O[C@@H]2CO[C@@]3(COS(=O)(=O)N)OC(C)(C)O[C@H]3[C@@H]2O1	106	-0.193196	-1.19652	-1.24515	0.79224	-0.843708	-0.617641
821	TOXAPHENE	CC1(C)C(C(Cl)Cl)C2(Cl)C(Cl)C(Cl)C1(Cl)C2(Cl)Cl	106	-1.61535	0.940448	-0.45072	0.300677	-1.84874	-1.22949
822	3-METHYLCHOLANTHRENE	Cc1ccc2cc3c(ccc4ccccc34)c5CCc1c25	107	-0.924982	2.89059	0.761224	-2.21588	-1.86745	0.236711
823	ANTHRACENE-9-CARBOXYLIC ACID	OC(=O)c1c2ccccc2cc3ccccc13	107	-1.19582	1.24039	0.436722	-2.07759	-1.13134	0.240178
824	CRASSIN ACETATE	CC(=O)OC1C\C(=C\CC\C(=C\CC[C@](C)(O)C2CC1C(=C)C(=O)O2)\C)\C	107	-0.59685	0.294323	-0.763746	6.04521	1.1758	0.303544
825	DEACETOXY(7)-7-OXOKHIVORINIC ACID	CC(=O)O[C@@H]1C[C@H](OC(=O)C)[C@]2(C)C3CC[C@@]4(C)[C@@H](OC(=O)C5OC45[C@]3(C)C(=O)CC2C1(C)C)C(=O)O	107	1.49543	0.204675	-1.36517	4.89518	2.17716	4.39882
826	ETHAVERINE HYDROCHLORIDE	Cl.CCOc1ccc(Cc2nccc3cc(OCC)c(OCC)cc23)cc1OCC	107	0.909181	1.32178	2.48496	-2.53962	-0.482763	2.19897
827	METOCLOPRAMIDE HYDROCHLORIDE	Cl.CCN(CC)CCNC(=O)c1cc(Cl)c(N)cc1OC	107	-0.299464	-0.862992	1.49986	-2.39659	-1.49004	0.143598
828	OLEANANOIC ACID ACETATE	CC(=O)OC1CC[C@@]2(C)C(CC[C@]3(C)C2CCC4C5CC(C)(C)CCC5(CC[C@@]34C)C(=O)O)C1(C)C	107	0.496464	1.87276	-0.957964	6.92755	1.59344	1.1905
829	TOLPERISONE HYDROCHLORIDE	Cl.CC(CN1CCCCC1)C(=O)c2ccc(C)cc2	107	-1.09915	0.169885	1.46074	-1.52468	-2.53565	0.496754
830	TRIAMCINOLONE DIACETATE	CC(=O)OCC(=O)[C@@]1(O)[C@@H](CC2C3CCC4=CC(=O)C=C[C@]4(C)[C@@]3(F)[C@@H](O)C[C@]12C)OC(=O)C	107	1.10201	-0.180689	-1.12712	10.6066	1.26965	-2.05487
831	VIDARABINE	Nc1ncnc2c1ncn2[C@@H]3O[C@H](CO)[C@@H](O)[C@@H]3O	107	0.092973	-1.00452	-0.63229	-0.676129	-2.7903	1.01723
832	4-NONYLPHENOL	CCCCCCCCCc1ccc(O)cc1	107	-1.44277	0.692901	0.537967	-1.76673	-0.440811	-2.05429
833	5alpha-CHOLESTAN-3beta-OL-6-ONE	CC(C)CCCC(C)C1CCC2C3CC(=O)[C@H]4C[C@@H](O)CC[C@]4(C)C3CC[C@]12C	107	-0.238693	1.42781	-0.58989	7.0887	-1.4455	-5.02008
834	ACETAZOLAMIDE	CC(=O)Nc1nnc(s1)S(=O)(=O)N	107	-1.32856	-1.30124	-0.471507	-0.515873	-2.42642	0.50425
835	ALLOPREGNANOLONE	CC(=O)C1CC[C@H]2C3CC[C@H]4C[C@H](O)CC[C@]4(C)C3CC[C@]12C	107	-0.950237	0.745106	-0.978333	7.70953	-1.2182	-5.4124
836	CACODYLIC ACID	C[As](=O)(C)O	107	-2.80117	-1.18063	-0.570913	0.522571	-1.0528	-0.91875
837	CEPHALOTAXINE	COC1=CC23CCCN2CCc4cc5OCOc5cc4C3C1O	107	-0.286959	0.563949	-0.941632	-2.2949	-0.226182	0.127875
838	CONESSINE	C[C@H]1[C@H]2CCC3C4CC=C5C[C@H](CC[C@]5(C)C4CC[C@]23CN1C)N(C)C	107	-0.711746	1.28871	-1.04193	6.88249	-1.35769	-4.91562
839	CYTIDINE	NC1=NC(=O)N(C=C1)C2O[C@H](CO)[C@@H](O)[C@H]2O	107	-0.576056	-1.98596	-1.3182	0.572706	-0.667704	-1.07828
840	CYTISINE	O=C1C=CC=C2C3CNC[C@@H](C3)CN12	107	-1.79449	-0.659167	-1.08271	1.24958	-1.42081	-0.915525
841	DACTHAL	COC(=O)c1c(Cl)c(Cl)c(C(=O)OC)c(Cl)c1Cl	107	-1.17635	0.45887	0.0943502	-1.29642	-0.868744	-0.0891415
842	DIAZINON	CCOP(=S)(OCC)Oc1cc(C)nc(n1)C(C)C	107	-0.737597	0.0569593	0.165516	-0.881626	-1.15024	0.950989
843	DIBENZOYLMETHANE	O=C(CC(=O)c1ccccc1)c2ccccc2	107	-1.38962	0.76723	0.421006	-1.42158	-0.338442	-0.121079
844	METHACHOLINE CHLORIDE	[Cl-].CC(C[N+](C)(C)C)OC(=O)C	107	-1.92619	-2.55126	0.963179	1.84429	0.200292	1.058
845	METHYLDOPA	C[C@](N)(Cc1ccc(O)c(O)c1)C(=O)O	107	-0.926796	-1.67986	-0.553393	-1.59964	0.621956	-1.62733
846	PROCAINAMIDE HYDROCHLORIDE	Cl.CCN(CC)CCNC(=O)c1ccc(N)cc1	107	-0.754264	-1.03176	1.45271	-1.62818	-3.00948	0.269395
847	RHODOMYRTOXIN	CC(C)CC(=O)c1c(O)c(C)c(O)c2c1oc3c(C(=O)CC(C)C)c(O)c(C)c(O)c23	107	1.05206	1.41158	0.490448	-1.22902	-0.29467	0.489861
848	SPIRONOLACTONE	CC(=O)S[C@@H]1CC2=CC(=O)CC[C@]2(C)[C@H]3CC[C@@]4(C)[C@@H](CC[C@@]45CCC(=O)O5)C13	107	-0.0269487	1.029	-1.14976	9.15448	2.23989	-1.26816
849	XANTHOXYLIN	COc1cc(O)c(C(=O)C)c(OC)c1	107	-1.56989	-0.497136	-0.165845	-3.88422	6.43608	-2.46552
850	XANTHURENIC ACID	OC(=O)c1cc(O)c2cccc(O)c2n1	107	-0.990749	-0.16307	-0.178861	-2.13404	-1.5682	0.898087
851	2-METHOXYRESORCINOL	COc1c(O)cccc1O	108	-1.9957	-0.630254	-0.307664	-1.93587	-0.0203841	-0.736618
852	EPICOPROSTEROL	CC(C)CCCC(C)[C@H]1CCC2C3CC[C@@H]4C[C@H](O)CC[C@]4(C)C3CC[C@]12C	108	-0.442035	1.75035	-0.480729	7.20374	-2.22007	-5.85152
853	SALICYL ALCOHOL	OCc1ccccc1O	108	-2.17718	-0.686521	-0.277259	-2.02809	-0.602914	-1.05119
854	1R-CAMPHOR	CC1(C)[C@@H]2CC[C@@]1(C)C(=O)C2	108	-2.46333	-0.159831	-0.702538	2.54618	-0.643099	-1.23239
855	AMINOGLUTETHIMIDE	CCC1(CCC(=O)NC1=O)c2ccc(N)cc2	108	-1.24495	-0.303096	-0.409398	-0.929173	-1.9103	0.0391295
856	BENSERAZIDE HYDROCHLORIDE	Cl.NC(CO)C(=O)NNCc1ccc(O)c(O)c1O	108	0.419245	-2.53991	0.756467	-1.79996	-0.603766	-1.11649
857	CARAPIN	COC(=O)C[C@H]1C(C)(C)C(=O)[C@@H]2CC3C(CC[C@@]4(C)[C@@H](OC(=O)C=C34)c5cocc5)[C@@]1(C)C2=O	108	0.691543	1.33578	-0.65294	5.70703	3.16027	6.15952
858	CHLORANIL	ClC1=C(Cl)C(=O)C(=C(Cl)C1=O)Cl	108	-2.24941	-0.331973	-0.607852	0.609758	-1.23967	-0.988172
859	CHLOROTRIANISENE	COc1ccc(cc1)C(=C(c2ccc(OC)cc2)c3ccc(OC)cc3)Cl	108	-0.0867583	2.04042	0.886345	-2.20651	0.565537	-0.66663
860	gamma-AMINOBUTYRIC ACID	NCCCC(=O)O	108	-2.27108	-2.32356	-0.659758	0.61341	-1.65191	-1.88039
861	NIMUSTINE	Cc1ncc(CNC(=O)N(CCCl)N=O)c(N)n1	108	-0.691782	-0.958339	-0.250023	-1.20622	-3.03023	0.524752
862	NORETHINDRONE	C[C@]12CCC3C(CCC4=CC(=O)CC[C@H]34)C1CC[C@@]2(O)C#C	108	-1.12588	0.84175	-1.02312	7.78019	0.146271	-4.55749
863	OXYTETRACYCLINE	Cl.CN(C)[C@H]1[C@@H]2[C@@H](O)[C@H]3C(=C(O)[C@]2(O)C(=O)C(=C1O)C(=O)N)C(=O)c4c(O)cccc4[C@@]3(C)O	108	2.11575	-1.77183	-0.0894042	-1.17685	0.0273933	-0.63084
864	PERSITOL HEPTAACETATE	CC(=O)OCC(OC(=O)C)C(OC(=O)C)C(OC(=O)C)C(OC(=O)C)C(COC(=O)C)OC(=O)C	108	2.04183	-1.69652	0.194581	2.22733	0.350651	1.02133
865	PROPARGITE	CC(C)(C)c1ccc(OC2CCCCC2OS(=O)OCC#C)cc1	108	-0.519557	1.03502	0.211406	-0.606827	1.0854	-0.221526
866	S-(1,2-DICARBOXYETHYL)GLUTATHIONE	N[C@@H](CCC(=O)N[C@@H](CCSC(CC(=O)O)C(=O)O)C(=O)NCC(=O)O)C(=O)O	108	2.0488	-3.66078	-0.70228	0.810678	-2.48167	-1.99219
867	TAMOXIFEN CITRATE	CC\C(=C(/c1ccccc1)\c2ccc(OCCN(C)C)cc2)\c3ccccc3.OC(=O)CC(O)(CC(=O)O)C(=O)O	108	2.92733	-0.0554305	2.06449	-2.33327	0.347591	-0.693702
868	VINBURNINE	CC[C@@]12CCCN3CCc4c([C@H]13)n(C(=O)C2)c5ccccc45	108	-0.750967	1.71054	-0.202615	-2.32729	-3.99369	2.95521
869	XANTHYLETIN	CC1(C)Oc2cc3OC(=O)C=Cc3cc2C=C1	108	-1.534	0.547573	-0.498984	-1.58068	4.58812	0.685406
870	3beta-ACETOXYISOSPIROST-5-ENE	CC1CCC2(OC1)OC3CC4C5CC=C6C[C@H](CCC6(C)C5CCC4(C)C3[C@@H]2C)OC(=O)C	109	0.266882	1.67329	-1.19909	10.5051	1.81282	-2.28436
871	MIGLITOL	OCCN1C[C@@H](O)[C@@H](O)C(O)C1CO	109	-0.848094	-2.36885	-1.11366	-0.0284048	-2.61952	-1.08991
872	NEOSTIGMINE BROMIDE	[Br-].CN(C)C(=O)Oc1cccc(c1)[N+](C)(C)C	109	-1.26604	-1.4888	1.23442	-1.80913	-0.170162	-0.114453
873	RITODRINE HYDROCHLORIDE	Cl.CC(NCCc1ccc(O)cc1)C(O)c2ccc(O)cc2	109	0.183836	-0.364711	1.63202	-2.48683	-0.895767	-1.9649
874	3-HYDROXY-3',4'-DIMETHOXYFLAVONE	COc1ccc(cc1OC)C2=C(O)C(=O)c3ccccc3O2	109	-0.446013	0.671019	-0.0345326	-3.98274	4.21663	-1.34627
875	6,4'-DIMETHOXYFLAVONE	COc1ccc(cc1)C2=CC(=O)c3cc(OC)ccc3O2	109	-0.777769	0.96559	0.101997	-3.66749	5.83206	-1.95324
876	ALLOPURINOL	O=C1NC=Nc2[nH]ncc12	109	-1.8766	-0.893498	-0.62093	-0.96799	-1.91183	0.406854
877	BISACODYL	CC(=O)Oc1ccc(cc1)C(c2ccc(OC(=O)C)cc2)c3ccccn3	109	0.193261	1.45046	0.774498	-2.18249	0.577661	3.1235
878	CHOLESTAN-3beta,5alpha,6beta-TRIOL	CC(C)CCCC(C)C1CCC2C3C[C@@H](O)[C@@]4(O)C[C@@H](O)CC[C@]4(C)C3CC[C@]12C	109	0.240537	0.895588	-0.809222	7.69638	-2.07924	-6.09041
879	COMPACTIN	CC[C@H](C)C(=O)O[C@H]1CCC=C2C=C[C@H](C)C(CCC3C[C@@H](O)CC(=O)O3)[C@@H]12	109	0.0470692	0.427617	-0.555978	6.70935	0.918368	0.0391158
880	DESOXYPEGANINE HYDROCHLORIDE	Cl.C1CN2Cc3ccccc3N=C2C1	109	-1.5764	-0.215086	0.941813	-1.69959	-1.56175	0.653676
881	DIHYDROJASMONIC ACID, METHYL ESTER	CCCCCC1C(CC(=O)OC)CCC1=O	109	-1.50181	-0.287064	-0.133068	3.39968	0.13313	0.728023
882	HUPERZINE A	C\C=C\1/[C@@H]2CC3=C(C=CC(=O)N3)[C@@]1(N)CC(=C2)C	109	-1.40107	-0.378767	-1.09146	1.7496	-1.11218	-1.17002
883	LEUCODIN	C[C@H]1[C@@H]2CCC(=C3[C@@H]([C@H]2OC1=O)C(=CC3=O)C)C	109	-1.58134	0.264021	-0.925208	5.00985	1.01575	-0.0375596
884	NALED	COP(=O)(OC)OC(Br)C(Cl)(Cl)Br	109	-1.4256	-0.581455	-0.19555	0.00972597	-1.12213	-0.917961
885	NORFLOXACIN	CCN1C=C(C(=O)O)C(=O)c2cc(F)c(cc12)N3CCNCC3	109	-0.170984	-0.781188	-0.771114	-2.34953	1.38219	-1.58809
886	NOVOBIOCIN SODIUM	[Na+].CO[C@@H]1[C@@H](OC(=O)N)[C@@H](O)[C@H](Oc2ccc3C(=C(NC(=O)c4ccc(O)c(CC=C(C)C)c4)C(=O)Oc3c2C)[O-])OC1(C)C	109	3.19175	0.0663471	1.14606	-1.72818	3.76572	0.533511
887	OXYPHENBUTAZONE	CCCCC1C(=O)N(N(C1=O)c2ccc(O)cc2)c3ccccc3	109	-0.384662	1.05933	0.24475	-0.875675	0.236464	-1.04178
888	PALMATINE	O.COc1cc2CC[n+]3cc4c(OC)c(OC)ccc4cc3c2cc1OC	109	0.496489	1.08603	1.80004	-2.40366	-0.0999567	-0.0192155
889	PROPAZINE	CC(C)Nc1nc(Cl)nc(NC(C)C)n1	109	-1.15121	-0.272437	-0.122009	-0.397864	-2.3555	-0.0458546
890	SCOPOLAMINE HYDROBROMIDE	Br.CN1[C@H]2C[C@H](CC1C3O[C@H]23)OC(=O)[C@H](CO)c4ccccc4	109	0.250503	-0.261901	0.902469	-0.120374	-1.54906	1.73755
891	SOLASODINE	C[C@@H]1CC[C@@]2(NC1)O[C@H]3C[C@H]4C5CC=C6C[C@@H](O)CC[C@]6(C)C5CC[C@]4(C)C3[C@@H]2C	109	0.0585487	1.25858	-1.44118	9.06893	-0.479927	-5.29814
892	SPAGLUMIC ACID	CC(=O)N[C@@H](CC(=O)O)C(=O)N[C@@H](CCC(=O)O)C(=O)O	109	0.173319	-2.52114	-0.640744	0.996692	-2.6879	-2.40246
893	TUAMINOHEPTANE SULFATE	CCCCCC(C)N.OS(=O)(=O)O	109	-1.19609	-1.90939	0.889806	1.38208	-1.8122	-1.47009
894	MIMOSINE	NC(CN1C=CC(=O)C(=C1)O)C(=O)O	110	-1.10834	-2.56159	-1.08673	0.483365	-0.54492	-1.62723
895	N-FORMYLMETHIONYLALANINE	CSCCC(NC=O)C(=O)NC(C)C(=O)O	110	-0.931649	-1.88363	-0.45016	0.330428	-1.99357	-1.55046
896	SULFAMETER	COc1cnc(NS(=O)(=O)c2ccc(N)cc2)nc1	110	-0.414573	-0.337378	-0.0294378	-2.12497	-1.55613	1.06207
897	8-HYDROXYCARAPINIC ACID	CC1(C)[C@H](CC(=O)O)[C@@]2(C)C3CC[C@@]4(C)[C@@H](OC(=O)C=C4[C@]3(O)C[C@@H](C1=O)C2=O)c5cocc5	110	1.01812	0.728141	-0.953574	3.58588	2.06582	5.2845
898	ABRINE (L)	CNC(Cc1c[nH]c2ccccc12)C(=O)O	110	-0.854232	-0.739718	-0.0177715	-2.45333	-2.22878	-0.438314
899	CAFFEIC ACID	OC(=O)\C=C\c1ccc(O)c(O)c1	110	-1.46016	-0.742263	-0.348373	-2.12273	2.04129	-1.54892
900	CARBACHOL	[Cl-].C[N+](C)(C)CCOC(=O)N	110	-1.85182	-2.84992	0.876539	0.112626	-1.69976	-0.834592
901	CEPHRADINE	CC1=C(N2C(SC1)[C@H](NC(=O)[C@H](N)C3=CCC=CC3)C2=O)C(=O)O	110	0.043305	-1.43886	-1.23551	2.12894	-1.11564	-0.941456
902	CLOMIPHENE CITRATE	CCN(CC)CCOc1ccc(cc1)\C(=C(/Cl)\c2ccccc2)\c3ccccc3.OC(=O)CC(O)(CC(=O)O)C(=O)O	110	3.12976	0.00298076	2.1395	-2.07164	-0.893207	-0.680756
903	HYDROCORTISONE HEMISUCCINATE	C[C@]12CCC(=O)C=C1CCC3C4CC[C@](O)(C(=O)COC(=O)CCC(=O)O)[C@@]4(C)C[C@H](O)C23	110	1.23184	-0.273423	-1.09574	11.4013	0.605032	-6.21644
904	IRETOL	COc1c(O)cc(O)cc1O	110	-1.66909	-0.853088	-0.429223	-2.03576	0.884202	-1.24676
905	LANATOSIDE C	C[C@H]1O[C@H](C[C@H](O)[C@@H]1O[C@H]2C[C@H](O)[C@H](O[C@H]3C[C@H](OC(=O)C)[C@H](O[C@@H]4O[C@H](CO)[C@@H](O)[C@H](O)[C@H]4O)[C@@H](C)O3)[C@@H](C)O2)O[C@H]5CC[C@@]6(C)C(CCC7C6C[C@@H](O)[C@]8(C)[C@H](CC[C@]78O)C9=CC(=O)OC9)C5	110	7.17783	-0.0204298	-2.47075	11.1878	2.45606	0.167851
906	LYSYLPHENYLALANYLTYROSINE	NCCCC[C@H](N)C(=O)N[C@@H](Cc1ccccc1)C(=O)N[C@@H](Cc2ccc(O)cc2)C(=O)O	110	1.94633	-1.16678	0.184783	-2.34753	-1.80358	-2.84182
907	NOSCAPINE HYDROCHLORIDE	Cl.COc1ccc2[C@@H](OC(=O)c2c1OC)[C@@H]3N(C)CCc4cc5OCOc5c(OC)c34	110	1.09634	0.920105	1.1185	-3.25793	1.54121	0.790891
908	PILOCARPINE NITRATE	CC[C@H]1[C@@H](Cc2cncn2C)COC1=O.O[N+](=O)[O-]	110	-0.558408	-1.21384	0.933567	0.507357	-1.28363	1.35011
909	QUASSIN	COC1=CC(C)[C@@H]2C[C@H]3OC(=O)C[C@H]4C(=C(OC)C(=O)C([C@@]34C)[C@@]2(C)C1=O)C	110	-0.170589	0.310176	-1.13773	5.66782	2.40335	2.60284
910	RAUWOLSCINE HYDROCHLORIDE	Cl.COC(=O)[C@@H]1[C@@H](O)CC[C@@H]2CN3CCc4c([nH]c5ccccc45)[C@@H]3C[C@H]12	110	0.474546	0.741868	1.03414	0.473252	-2.10831	1.64123
911	SAPPANONE A TRIMETHYL ETHER	COc1ccc2C(=O)\C(=C/c3ccc(OC)c(OC)c3)\COc2c1	110	-0.368987	1.02484	0.129335	-4.50386	7.46696	-2.20399
912	SITOSTERYL ACETATE	CCC(CCC(C)[C@H]1CCC2C3CC=C4C[C@H](CC[C@]4(C)C3CC[C@]12C)OC(=O)C)C(C)C	110	0.115674	2.09992	-0.227573	10.5657	1.53965	-3.51335
913	THEAFLAVANIN	O[C@H]1Cc2c(O)cc(O)cc2O[C@@H]1c3cc(O)c(O)c4C(=O)C(=CC=Cc34)O	110	1.02601	0.0655329	-0.811019	-3.92189	6.15108	-2.17405
914	CARNITINE HYDROCHLORIDE	[Cl-].C[N+](C)(C)CC(O)CC(=O)O	111	-1.52483	-3.11431	0.746456	0.410947	-1.44619	-1.2303
915	ISOGUVACINE HYDROCHLORIDE	Cl.OC(=O)C1=CCNCC1	111	-1.78775	-2.38396	0.50912	0.884243	-1.76051	-1.85297
916	PECTOLINARIN	COc1ccc(cc1)C2=CC(=O)c3c(O)c(OC)c(O[C@H]4O[C@H](CO[C@@H]5O[C@@H](C)[C@H](O)[C@@H](O)[C@H]5O)[C@@H](O)[C@H](O)[C@H]4O)cc3O2	111	3.89709	-0.488762	-0.995418	-2.55721	7.88066	-2.52272
917	PHENINDIONE	O=C1C(C(=O)c2ccccc12)c3ccccc3	111	-1.45238	0.938769	0.0489731	-1.95901	-0.192208	0.0612939
918	SELAMECTIN	CO[C@H]1CC(O[C@H]2[C@@H](C)\C=C\C=C\3/CO[C@@H]4\C(=N/O)\C(=C[C@@H](C(=O)O[C@H]5C[C@@H](C\C=C\2/C)O[C@@]6(CC[C@H](C)[C@H](O6)C7CCCCC7)C5)[C@]34O)C)O[C@@H](C)C1O	111	3.49537	1.57975	-1.81036	5.61854	1.33882	0.00837989
919	12a-HYDROXY-9-DEMETHYLMUNDUSERONE-8-CARBOXYLIC ACID	COc1cc2OCC3Oc4c(ccc(O)c4C(=O)O)C(=O)C3(O)c2cc1OC	111	0.906074	0.297687	-0.548356	-3.88078	5.35336	-1.59945
920	1R,9S-HYDRASTINE	COc1ccc2[C@@H](OC(=O)c2c1OC)[C@@H]3N(C)CCc4cc5OCOc5cc34	111	0.41858	1.36943	-0.343334	-3.14533	1.84957	0.788584
921	3beta,7beta-DIACETOXYDEOXODEACETOXYDEOXYDIHYDROGEDUNIN	CC(=O)O[C@H]1CC[C@]2(C)C3CC[C@@]4(C)C(OC(=O)C=C4[C@]3(C)[C@H](CC2C1(C)C)OC(=O)C)c5cocc5	111	0.979452	1.61025	-0.547581	6.41651	3.92381	8.48835
922	AZAPERONE	Fc1ccc(cc1)C(=O)CCCN2CCN(CC2)c3ccccn3	111	-0.317695	1.05139	0.317038	-2.72956	-3.83032	3.03706
923	BETONICINE	C[N+]1(C)C[C@H](O)[C@@H](C1)C(=O)[O-]	111	-2.08885	-1.98256	-0.924177	0.230241	-1.58184	-0.724598
924	BUMETANIDE	CCCCNc1cc(cc(c1Oc2ccccc2)S(=O)(=O)N)C(=O)O	111	0.43132	0.214762	0.298858	-2.34257	-1.64536	-0.303262
925	CONIFERYL ALCOHOL	OC\C=C\c1ccc(O)c(O)c1	111	-1.63836	-0.770169	-0.312349	-2.18045	1.21893	-1.90934
926	DECAHYDROGAMBOGIC ACID	CC(C)CCCC1(C)Oc2c(CCC(C)C)c3OC45C(CC6CC4C(C)(C)OC5(CCC(C)C(=O)O)C6O)C(=O)c3c(O)c2C=C1	111	2.86111	2.08732	-0.42833	-0.174629	3.66743	-1.66957
927	DIGITOXIN	C[C@H]1O[C@H](C[C@H](O)[C@@H]1O)O[C@H]2[C@@H](O)C[C@H](O[C@H]3[C@@H](O)C[C@H](O[C@H]4CC[C@@]5(C)[C@H](CCC6C5CC[C@]7(C)[C@H](CC[C@]67O)C8=CC(=O)OC8)C4)O[C@@H]3C)O[C@@H]2C	111	4.27329	0.876908	-2.00908	11.2187	2.00938	-1.93364
928	DIHYDROFISSINOLIDE	COC(=O)C[C@H]1C(C)(C)[C@@H](OC(=O)C)[C@@H]2CC3C(CC[C@]4(C)C3CC(=O)O[C@H]4c5cocc5)[C@@]1(C)C2=O	111	1.19194	1.2792	-0.575475	6.39091	3.14442	6.3519
929	DIOXYBENZONE	COc1ccc(C(=O)c2ccccc2O)c(O)c1	111	-0.88454	0.331463	0.113794	-3.34336	2.71823	-1.45342
930	EDOXUDINE	CCC1=CN(C2OCC(O)C2CO)C(=O)N=C1O	111	-0.701552	-1.35893	-1.05532	1.18626	-0.626343	-1.5082
931	ETHYLNOREPINEPHRINE HYDROCHLORIDE	Cl.CCC(N)C(O)c1ccc(O)c(O)c1	111	-0.816917	-1.44054	1.0703	-1.63244	-0.52572	-1.2478
932	IRIDIN	COc1cc(cc(O)c1OC)C2=COc3cc(O[C@@H]4O[C@H](CO)[C@@H](O)[C@H](O)[C@H]4O)c(OC)c(O)c3C2=O	111	2.76763	-0.516472	-0.730872	-3.28575	5.75246	-2.35101
933	KOJIC ACID	OCC1=CC(=O)C(=CO1)O	111	-1.96867	-1.59705	-0.900545	0.489053	0.174364	-1.56124
934	METHICILLIN SODIUM	[Na+].COc1cccc(OC)c1C(=O)N[C@H]2[C@H]3SC(C)(C)[C@@H](N3C2=O)C(=O)[O-]	111	0.51987	-0.933841	0.851024	-1.08247	0.212288	1.62614
935	NAPROXOL	COc1ccc2cc(ccc2c1)[C@H](C)CO	111	-1.38439	0.531485	0.27214	-1.93965	0.0235488	-0.069393
936	PARACHLOROPHENOL	Oc1ccc(Cl)cc1	111	-2.54763	-0.188652	-0.175945	-2.24123	-1.13341	-1.38038
937	PENTOLINIUM TARTRATE	C[N+]1(CCCCC[N+]2(C)CCCC2)CCCC1.OC(C(O)C(=O)[O-])C(=O)O.OC(C(O)C(=O)[O-])C(=O)O	111	3.03055	-4.32427	1.61937	0.462446	-2.19905	-1.4442
938	PERUVOSIDE	CO[C@@H]1[C@@H](O)[C@H](C)O[C@H](O[C@H]2CC[C@@]3(C=O)[C@H](CCC4C3CC[C@]5(C)[C@H](CC[C@]45O)C6=CC(=O)OC6)C2)[C@H]1O	111	1.96484	0.395628	-1.55982	10.3313	2.2044	-1.55617
939	PROPANTHELINE BROMIDE	[Br-].CC(C)[N+](C)(CCOC(=O)C1c2ccccc2Oc3ccccc13)C(C)C	111	0.371957	0.0252098	1.70994	-1.1843	-0.319868	0.44106
940	SNAP (S-NITROSO-N-ACETYLPENICILLAMINE)	CC(=O)NC(C(=O)O)C(C)(C)SN=O	111	-1.28551	-1.4822	-0.498313	0.362177	-1.76663	-1.25398
941	SPECTINOMYCIN HYDROCHLORIDE	Cl.Cl.CN[C@@H]1[C@H](O)[C@H](NC)[C@H]2O[C@]3(O)[C@@H](O[C@H](C)CC3=O)O[C@@H]2[C@H]1O	111	1.07755	-2.71592	1.2566	1.57162	-0.818899	-0.859209
942	2,6-DI-t-BUTYL-4-METHYLPHENOL	Cc1cc(c(O)c(c1)C(C)(C)C)C(C)(C)C	112	-1.90185	0.570269	0.0647555	-1.74765	-0.389191	-0.579999
943	5-FLUORO-5'-DEOXYURIDINE	C[C@H]1OC(C(O)[C@@H]1O)N2C=C(F)C(=O)NC2=O	112	-1.01327	-1.55533	-1.20425	0.762525	-1.38001	-1.01221
944	6-HYDROXYANGOLENSIC ACID METHYL ESTER	COC(=O)C(O)[C@H]1C(C)(C)C(=O)C[C@@H]2O[C@]34CC(=O)O[C@@H](c5cocc5)[C@]3(C)CCC(C4=C)[C@]12C	112	1.03923	0.893381	-0.820622	4.95109	3.60714	9.57125
945	BUCLADESINE	CCCC(=O)Nc1ncnc2c1ncn2C3O[C@@H]4COP(=O)(O)O[C@H]4[C@H]3OC(=O)CCC	112	1.75311	0.210834	-0.265471	1.20156	-2.05972	2.97773
946	CEDROL	C[C@@H]1CC[C@H]2C(C)(C)C3CC12CC[C@@]3(C)O	112	-1.80716	0.280287	-0.871622	3.35527	-1.00642	-0.643613
947	HEDERACOSIDE C	C[C@@H]1OC(O[C@H]2[C@H](O)[C@@H](O)[C@H](OC[C@H]3O[C@@H](OC(=O)[C@]45CCC(C)(C)CC4C6=CCC7[C@@]8(C)CC[C@H](OC9OC[C@H](O)[C@H](O)[C@H]9OC%10O[C@@H](C)[C@H](O)[C@@H](O)[C@H]%10O)[C@@](C)(CO)C8CC[C@@]7(C)[C@]6(C)CC5)[C@H](O)[C@@H](O)[C@@H]3O)O[C@@H]2CO)[C@H](O)[C@H](O)[C@H]1O	112	10.3448	-1.21497	-3.3258	7.31538	2.51786	1.31704
948	ISOPROPAMIDE IODIDE	[I-].CC(C)[N+](C)(CCC(C(=O)N)(c1ccccc1)c2ccccc2)C(C)C	112	0.25933	-0.496359	1.89522	-0.862456	-1.48668	0.0937275
949	TRICHLORMETHIAZIDE	NS(=O)(=O)c1cc2c(NC(NS2(=O)=O)C(Cl)Cl)cc1Cl	112	-0.391965	-0.470615	-0.585545	-1.75801	-2.38724	-0.00648374
950	2,4-DICHLOROPHENOXYACETIC ACID, ISOOCTYL ESTER	CCCCCCC(C)OC(=O)COc1ccc(Cl)cc1Cl	112	-0.727562	0.880034	0.642829	0.698108	-0.430486	0.785684
951	ACETANILIDE	CC(=O)Nc1ccccc1	112	-2.35506	-0.49016	-0.178555	-1.17951	-2.12103	0.0190982
952	alpha-CYANO-3-HYDROXYCINNAMIC ACID	OC(=O)\C(=C\c1cccc(O)c1)\C#N	112	-1.53619	-0.568665	-0.287233	-2.35179	1.38454	-1.32158
953	ASPIRIN	CC(=O)Oc1ccccc1C(=O)O	112	-1.64724	-0.53523	-0.164753	-2.10571	1.56526	0.172706
954	BERBERINE CHLORIDE	[Cl-].COc1ccc2cc3c4cc5OCOc5cc4CC[n+]3cc2c1OC	112	0.281196	0.85497	1.49075	-2.68555	0.379389	0.0636255
955	BISABOLOL ACETATE	CC(=CCC[C@](C)(OC(=O)C)C1CCC(=CC1)C)C	112	-1.51311	0.292031	-0.0793319	4.24017	0.908485	-0.0313649
956	CANTHARIDIN	C[C@@]12C3CCC(O3)[C@]1(C)C(=O)OC2=O	112	-1.71413	-0.36164	-1.05482	2.31859	0.1281	1.00002
957	CARBENICILLIN DISODIUM	[Na+].[Na+].CC1(C)S[C@@H]2[C@H](NC(=O)C(C(=O)[O-])c3ccccc3)C(=O)N2[C@H]1C(=O)[O-]	112	0.852713	-1.89706	2.18436	-0.684235	-1.59829	1.76805
958	CEFOTAXIME SODIUM	[Na+].CO\N=C(\C(=O)N[C@H]1[C@H]2SCC(=C(N2C1=O)C(=O)[O-])COC(=O)C)/c3csc(N)n3	112	1.70455	-1.69202	0.713457	0.760658	-1.42173	1.80612
959	DIHYDROGEDUNIC ACID, METHYL ESTER	COC(=O)[C@@H]1OC(=O)C2OC23[C@@]1(C)CCC4[C@@]5(C)CCC(=O)C(C)(C)C5C[C@@H](OC(=O)C)[C@@]34C	112	0.819842	0.650883	-1.221	7.11397	3.16293	5.50526
960	DIPROTIN B	CC(C)C[C@H](NC(=O)[C@@H]1CCCN1C(=O)[C@@H](N)C(C)C)C(=O)O	112	-0.280317	-1.73665	-0.662158	1.7909	-2.515	-0.839814
961	FOSCARNET SODIUM	[Na+].[Na+].[Na+].[O-]C(=O)P(=O)([O-])[O-]	112	-1.48433	-3.9165	3.45693	0.128343	-1.32814	-0.648429
962	GALLIC ACID	OC(=O)c1cc(O)c(O)c(O)c1	112	-1.34577	-1.10428	-0.556399	-1.95551	0.532669	-0.819654
963	INOSINE	OC[C@H]1OC([C@H](O)[C@@H]1O)n2cnc3C(=O)NC=Nc23	112	-0.136742	-1.37141	-1.0336	-0.464397	-2.38334	0.739774
964	KAINIC ACID	CC(=C)C1CNC(C1CC(=O)O)C(=O)O	112	-1.09429	-2.0617	-0.88358	1.20666	-1.51872	-1.55151
965	METHYLTHIOURACIL	CC1=CC(=O)NC(=S)N1	112	-2.33218	-1.08332	-0.795065	0.625623	-1.27176	-1.09806
966	N-ACETYLNEURAMIC ACID	CC(=O)N[C@H]1[C@@H](O)C[C@](O)(O[C@@H]1C(O)[C@H](O)CO)C(=O)O	112	0.446019	-2.89505	-1.30118	0.781099	-1.80548	-1.36117
967	NALOXONE HYDROCHLORIDE	Cl.Oc1ccc2C[C@H]3N(CC=C)CC[C@@]45C(Oc1c24)C(=O)CC[C@@]35O	112	0.333774	-0.0067566	0.504417	0.509467	-0.519882	-0.569425
968	NAPHAZOLINE HYDROCHLORIDE	Cl.C(C1=NCCN1)c2cccc3ccccc23	112	-0.955547	0.160809	1.46864	-2.15251	-2.72913	-0.114918
969	NARINGIN	C[C@@H]1O[C@@H](O[C@@H]2[C@@H](O)[C@H](O)[C@@H](CO)O[C@@H]2Oc3cc(O)c4C(=O)C[C@H](Oc4c3)c5ccc(O)cc5)[C@H](O)[C@H](O)[C@H]1O	112	3.54945	-0.669341	-1.15588	-3.06866	8.24507	-2.92393
970	NITRENDIPINE	CCOC(=O)C1=C(C)NC(=C(C1c2cccc(c2)[N+](=O)[O-])C(=O)OC)C	112	0.101383	-0.0464261	-0.161312	-0.0800104	-0.229375	1.59465
971	OBTUSAQUINONE	COC1=CC(=O)C(=C/C/1=C\C=C\c2ccccc2)O	112	-1.18895	0.121238	-0.229914	-1.26143	1.90104	-0.254565
972	PHENYLALANYLTYROSINE	N[C@@H](Cc1ccccc1)C(=O)N[C@@H](Cc2ccc(O)cc2)C(=O)O	112	0.31047	-0.767193	0.0315544	-3.15345	-1.10691	-2.17704
973	PHENYLBUTAZONE	CCCCC1C(=O)N(N(C1=O)c2ccccc2)c3ccccc3	112	-0.71127	1.28216	0.366308	-0.00643912	-0.820612	0.0741283
974	TRANYLCYPROMINE HYDROCHLORIDE	Cl.NC1C[C@H]1c2ccccc2	112	-1.85314	-0.644405	1.13712	-1.4957	-2.02435	0.02343
975	TRIFLURALIN	CCCN(CCC)c1c(cc(cc1[N+](=O)[O-])C(F)(F)F)[N+](=O)[O-]	112	-0.562973	0.481531	0.330623	-1.0263	-1.14223	-0.154573
976	ZOLPIDEM	CN(C)C(=O)Cc1c(nc2ccc(C)cn12)c3ccc(C)cc3	112	-0.731964	1.4944	0.619248	-1.76733	-0.826132	1.69516
977	1,2alpha-EPOXYDEACETOXYDIHYDROGEDUNIN	CC1(C)C2C[C@@H](O)[C@]3(C)C(CC[C@@]4(C)[C@@H](OC(=O)C5OC345)c6cocc6)[C@@]2(C)[C@H]7O[C@H]7C1=O	113	0.893745	1.29577	-1.27821	3.99209	2.1773	7.32835
978	13-METHYL-4,4-BISNOR-8,11,13-PODOCARPATRIEN-3-ONE	Cc1ccc2c(CC[C@H]3CC(=O)CC[C@]23C)c1	113	-1.76878	0.881059	-0.363173	-0.336379	0.171302	-0.579106
979	3-METHYL-1-PHENYL-2-PYRAZOLIN-5-ONE (MCI-186)	CC1=NN(C(=O)C1)c2ccccc2	113	-1.99832	-0.0889532	-0.305127	-0.316128	-0.31722	0.330011
980	BEZAFIBRATE	CC(C)(Oc1ccc(CCNC(=O)c2ccc(Cl)cc2)cc1)C(=O)O	113	-0.0249338	0.705764	0.426245	-2.61692	-0.306504	-0.572664
981	CEDRYL ACETATE	C[C@@H]1CC[C@H]2C(C)(C)C3C[C@@]12CC[C@@]3(C)OC(=O)C	113	-1.46184	0.493099	-0.704429	3.39717	0.678595	1.6645
982	MOLSIDOMINE	CCOC(=O)[N-]c1on[n+](c1)N2CCOCC2	113	-1.0978	-0.359507	-0.273864	-0.184769	-1.28234	0.339225
983	PAROMOMYCIN SULFATE	NC[C@@H]1O[C@H](O[C@H]2[C@@H](O)C(O[C@@H]3[C@@H](O)[C@H](N)C[C@H](N)[C@H]3O[C@H]4O[C@H](CO)[C@@H](O)[C@H](O)[C@H]4N)O[C@@H]2CO)[C@H](N)[C@@H](O)[C@@H]1O.OS(=O)(=O)O	113	6.21355	-5.52372	-1.52038	1.02723	-0.658609	-1.09508
984	2,6-DIHYDROXY-4-METHOXYTOLUENE	COc1cc(O)c(C)c(O)c1	113	-1.93084	-0.492072	-0.287568	-2.90494	1.80895	-1.10649
985	4-HYDROXY-6-METHYLPYRAN-2-ONE	CC1=CC(=CC(=O)O1)O	113	-2.39456	-1.07733	-0.791631	1.22278	0.735022	-0.0504585
986	6-AMINOCAPROIC ACID	NCCCCCC(=O)O	113	-1.98239	-2.08936	-0.479159	0.704962	-1.9092	-2.03051
987	APHYLLIC ACID	OC(=O)C1CC(CN2CCCCC12)[C@@H]3CCCCN3	113	-0.883877	-1.06018	-1.16093	0.631561	-4.89769	-1.49361
988	ARCAINE SULFATE	NC(=N)NCCCCNC(=N)N.OS(=O)(=O)O	113	0.173429	-3.34561	0.581142	0.471611	-2.05912	-1.4358
989	CHLORTETRACYCLINE HYDROCHLORIDE	Cl.CN(C)[C@H]1[C@@H]2C[C@H]3C(=C(O)[C@]2(O)C(=O)C(=C1O)C(=O)N)C(=O)c4c(O)ccc(Cl)c4[C@@]3(C)O	113	1.89069	-1.1714	0.0991739	-0.456474	-0.192168	-0.798276
990	CLOPAMIDE	CC1CCCC(C)N1NC(=O)c2ccc(Cl)c(c2)S(=O)(=O)N	113	-0.586499	-0.114767	-0.378779	-0.324889	-1.70783	0.565095
991	DIPLOICIN METHYL ETHER	COc1c(Cl)c(C)c2Oc3c(Cl)c(OC)c(Cl)c(C)c3C(=O)Oc2c1Cl	113	-0.219452	1.92876	0.138828	-2.01386	-0.677676	-0.15099
992	DOBUTAMINE HYDROCHLORIDE	Cl.CC(CNCCc1ccc(O)c(O)c1)Cc2cccc(O)c2	113	0.318931	-0.118682	1.74923	-2.79714	-0.432201	-2.09399
993	FLUCONAZOLE	OC(Cn1cncn1)(Cn2cncn2)c3ccc(F)cc3F	113	-0.106195	0.535804	0.442971	-1.79856	-2.71525	0.745142
994	FLUOROMETHOLONE	C[C@H]1CC2C3CC[C@](O)(C(=O)C)[C@@]3(C)C[C@H](O)[C@]2(F)C4(C)C=CC(=O)C=C14	113	-0.271976	0.214315	-1.22348	7.59441	-0.245844	-3.74292
995	IRIGENIN, DIBENZYL ETHER	COc1cc(cc(OCc2ccccc2)c1OC)C3=COc4cc(OCc5ccccc5)c(OC)c(O)c4C3=O	113	2.27864	2.62969	0.988056	-4.17284	4.34376	-1.50946
996	METHYLERGONOVINE MALEATE	CC[C@@H](CO)NC(=O)[C@H]1CN(C)[C@@H]2Cc3c[nH]c4cccc(C2=C1)c34.OC(=O)\C=C/C(=O)O	113	1.80981	-0.975246	0.910925	-1.80208	-2.57358	-0.00195739
997	PHENYLEPHRINE HYDROCHLORIDE	Cl.CNC[C@H](O)c1cccc(O)c1	113	-1.20867	-1.35177	1.17262	-2.58341	-1.19442	-1.63229
998	SIMAZINE	CCNc1nc(Cl)nc(NCC)n1	113	-1.28469	-0.496209	-0.151227	-0.393224	-2.48248	-0.259986
999	TERBUTALINE HEMISULFATE	CC(C)(C)NCC(O)c1cc(O)cc(O)c1.OS(=O)(=O)O	113	0.431445	-1.92626	0.792	-1.52116	0.379171	-1.67513
1000	TRANDOLAPRIL	CCOC(=O)[C@H](CCc1ccccc1)N[C@H](C)C(=O)N2C3CCCCC3C[C@H]2C(=O)O	113	0.927822	-0.188195	-0.194918	1.15473	-0.917925	0.681005
1001	TRIDESACETOXYKHIVORIN	CC1(C)[C@H](O)C[C@H](O)[C@@]2(C)C1C[C@@H](O)[C@]3(C)C2CC[C@@]4(C)[C@@H](OC(=O)[C@H]5O[C@@]345)c6cocc6	113	1.00868	0.697868	-1.28508	3.53851	1.99909	7.27403
1002	CEFOXITIN SODIUM	[Na+].CO[C@]1(NC(=O)Cc2cccs2)[C@H]3SCC(=C(N3C1=O)C(=O)[O-])COC(=O)N	114	1.20939	-1.28645	0.914917	-0.856133	-2.31825	3.41631
1003	CIMETIDINE	CN\C(=N/C#N)\NCCSCc1nc[nH]c1C	114	-0.487247	-1.16641	-0.167463	-1.22038	-3.27639	0.47523
1004	CYCLOLEUCINE	NC1(CCCC1)C(=O)O	114	-2.12977	-1.82524	-0.906474	1.53816	-1.45426	-2.01715
1005	DEOXYCHOLIC ACID	CC(CCC(=O)O)[C@H]1CCC2C3CC[C@@H]4C[C@H](O)CC[C@]4(C)C3C[C@H](O)[C@]12C	114	0.147775	0.486897	-0.984742	7.00603	-1.4826	-5.23106
1006	N- (3-TRIFLUOROMETHYLPHENYL)PIPERAZINE HYDROCHLORIDE (TFMPP)	Cl.FC(F)(F)c1cccc(c1)N2CCNCC2	114	-1.21205	-0.295622	1.19703	-2.09971	-1.49038	-0.701641
1007	NILOTICIN	CC(CC(O)C1OC1(C)C)[C@@H]2CCC3(C)C4=CCC5C(C)(C)C(=O)CCC5(C)C4CC[C@@]23C	114	0.264269	1.52607	-0.896082	8.04156	1.36809	-1.00017
1008	t-4-AMINOCROTONIC ACID (TACA)	NC\C=C\C(=O)O	114	-2.35723	-2.28381	-0.725767	0.355544	-0.945087	-1.61194
1009	3-ISOBUTYL-1-METHYLXANTHINE (IBMX)	CC(C)CN1C(=O)N(C)C(=O)c2nc[nH]c12	114	-1.43103	-0.34856	-0.377834	-0.885042	-1.71287	0.995867
1010	ALANYL-dl-PHENYLALANINE	CC(N)C(=O)NC(Cc1ccccc1)C(=O)O	114	-0.869084	-1.55132	-0.328378	-2.1601	-1.86675	-1.22682
1011	DESOXYCORTICOSTERONE ACETATE	CC(=O)OCC(=O)[C@H]1CCC2C3CCC4=CC(=O)CC[C@]4(C)C3CC[C@]12C	114	-0.336978	0.747829	-0.82193	10.9542	1.00119	-5.4793
1012	FOLIC ACID	NC1=NC(=O)c2nc(CNc3ccc(cc3)C(=O)N[C@@H](CCC(=O)O)C(=O)O)cnc2N1	114	2.2549	-0.911252	-0.401285	-1.35039	-3.74003	0.15059
1013	LUNARINE	O=C1CC[C@@]23\C=C\C(=O)NCCCCNCCCNC(=O)\C=C\c4ccc(O[C@@H]2C1)c3c4	114	0.385468	0.189814	-1.05387	-0.64192	1.36384	-1.31311
1014	MEPARTRICIN	CNc1ccc(cc1)C(=O)CC(O)CCC(C)C2OC(=O)CC(O)CC(=O)CC(O)CC(O)CC(O)CC(O)CC3(O)CC(O)C(C(CC(O[C@@H]4O[C@H](C)[C@@H](O)[C@H](N)[C@@H]4O)\C=C\C=C\C=C\C=C\C=C\C=C\C=C\C2C)O3)C(=O)OC	114	7.92452	-0.945619	-1.65234	3.58579	2.19586	2.04242
1015	NITROMIDE	NC(=O)c1cc(cc(c1)[N+](=O)[O-])[N+](=O)[O-]	114	-1.37342	-0.688956	-0.247866	-1.1546	-1.16429	0.0631441
1016	PHENYLBUTYRATE SODIUM	[Na+].CCC(C(=O)[O-])c1ccccc1	114	-1.76682	-0.91741	1.3977	-1.05704	-1.15396	0.621482
1017	PROTOVERATRINE A	CCC(C)C(=O)O[C@H]1[C@H](O)C2C(CN3CC(C)CCC3[C@@]2(C)O)C4C[C@]56O[C@]7(O)C(CC[C@@]5(C)C7C(OC(=O)C)[C@@H](OC(=O)C)C6[C@]14O)OC(=O)C(C)(O)CC	114	4.88376	0.232258	-1.67013	4.04953	-0.712338	2.58653
1018	STREPTOMYCIN SULFATE	CN[C@H]1[C@H](O)[C@@H](O)[C@H](CO)O[C@H]1OC2[C@H](O[C@H]3[C@H](O)[C@@H](O)[C@H](NC(=N)N)[C@@H](O)[C@@H]3NC(=N)N)O[C@@H](C)[C@]2(O)C=O.OS(=O)(=O)O	114	5.69299	-5.1716	-0.99544	1.25851	-0.664842	-1.31197
1019	SURAMIN	[Na+].[Na+].[Na+].[Na+].[Na+].[Na+].Cc1ccc(cc1NC(=O)c2cccc(NC(=O)Nc3cccc(c3)C(=O)Nc4cc(ccc4C)C(=O)Nc5ccc(c6cc(cc(c56)S(=O)(=O)[O-])S(=O)(=O)[O-])S(=O)(=O)[O-])c2)C(=O)Nc7ccc(c8cc(cc(c78)S(=O)(=O)[O-])S(=O)(=O)[O-])S(=O)(=O)[O-]	114	11.8603	-2.64558	9.33698	-2.26461	-2.40961	0.705437
1020	THERMOPSINE PERCHLORATE	OCl(=O)(=O)=O.O=C1C=CC=C2C3CC(CN12)[C@@H]4CCCCN4C3	114	-0.270027	-0.555735	0.0831913	0.8164	-3.93065	0.288445
1021	ATROPINE	CN1C2CCC1CC(C2)OC(=O)C(CO)c3ccccc3.OS(=O)(=O)O	115	0.796407	-0.905879	0.766815	-0.00778297	-1.2407	1.73525
1022	BENZYL PENICILLIN POTASSIUM	[K+].CC1(C)S[C@@H]2[C@H](NC(=O)Cc3ccccc3)C(=O)N2[C@H]1C(=O)[O-]	115	0.0332237	-0.859047	0.882669	-0.915651	-1.56016	1.29642
1023	HYDROXYZINE PAMOATE	OCCOCCN1CCN(CC1)C(c2ccccc2)c3ccc(Cl)cc3.OC(=O)c4cc5ccccc5c(Cc6c(O)c(cc7ccccc67)C(=O)O)c4O	115	5.2131	1.85087	2.53467	-3.27211	-3.30873	0.593198
1024	METHIOTHEPIN MALEATE	CSc1ccc2Sc3ccccc3CC(N4CCN(C)CC4)c2c1.OC(=O)\C=C/C(=O)O	115	1.37197	-0.703235	0.888191	-3.12957	0.599314	-0.453231
1025	URAPIDIL	Cl.COc1ccccc1N2CCN(CCCNC3=CC(=O)N(C)C(=O)N3C)CC2	115	0.659736	-0.335951	1.14161	-1.70413	-3.13313	0.529846
1026	1-BENZYLOXYCARBONYLAMINOPHENETHYL CHLOROMETHYL KETONE	ClCC(=O)[C@H](Cc1ccccc1)NC(=O)OCc2ccccc2	115	-0.3397	0.808352	0.606052	-1.93524	-2.03392	-0.398977
1027	3-DEOXY-3beta-HYDROXYANGOLENSIC ACID METHYL ESTER	COC(=O)C[C@H]1C(C)(C)[C@@H](O)C[C@@H]2O[C@]34CC(=O)O[C@@H](c5cocc5)[C@]3(C)CC[C@H](C4=C)[C@]12C	115	0.8507	1.00943	-0.754554	5.52567	3.9818	10.8283
1028	ACECAINIDE HYDROCHLORIDE	Cl.CCN(CC)CCNC(=O)c1ccc(NC(=O)C)cc1	115	-0.453178	-1.01664	1.50425	-1.73692	-3.26322	0.226993
1029	ACETYLCHOLINE	[Cl-].CC(=O)OCC[N+](C)(C)C	115	-1.99294	-2.66302	0.948595	1.51485	-0.426474	0.199248
1030	BENTAZON	CC(C)N1C(=O)c2ccccc2NS1(=O)=O	115	-1.46438	-0.30738	-0.446529	-1.24504	-1.46404	0.711515
1031	BENZYLHYDRAZINE HYDROCHLORIDE	Cl.NNCc1ccccc1	115	-1.75891	-1.21928	1.21835	-1.65038	-1.9425	-0.257084
1032	CATECHIN PENTABENZOATE	O=C(O[C@H]1Cc2c(OC(=O)c3ccccc3)cc(OC(=O)c4ccccc4)cc2O[C@@H]1c5ccc(OC(=O)c6ccccc6)c(OC(=O)c7ccccc7)c5)c8ccccc8	115	5.24269	5.79382	2.36978	-3.6086	4.38538	-0.0452244
1033	DEHYDROCHOLIC ACID	CC(CCC(=O)O)[C@H]1CCC2C3C(CC(=O)[C@]12C)[C@@]4(C)CCC(=O)C[C@H]4CC3=O	115	0.0723426	0.414279	-0.975335	5.33556	-0.67201	-3.95483
1034	DIHYDRO-beta-TUBAIC ACID	COc1c2CCC(C)(C)Oc2ccc1C(=O)O	115	-1.28227	0.0908859	-0.327977	-1.75369	2.56281	0.00475301
1035	DIRITHROMYCIN	CC[C@H]1OC(=O)[C@H](C)[C@@H](O[C@H]2C[C@@](C)(OC)[C@@H](O)[C@H](C)O2)[C@H](C)[C@@H](O[C@@H]3O[C@H](C)C[C@@H]([C@H]3O)N(C)C)[C@](C)(O)C[C@@H](C)[C@@H]4N[C@@H](COCCOC)O[C@H]([C@H]4C)[C@]1(C)O	115	4.65217	-0.39822	-1.30128	2.63403	-0.197106	1.53
1036	DROPROPIZINE	OCC(O)CN1CCN(CC1)c2ccccc2	115	-0.960761	-0.471014	-0.328949	-2.28644	-2.63609	-0.0691745
1037	EPICATECHIN MONOGALLATE	Oc1cc(O)c2C[C@@H](OC(=O)c3cc(O)c(O)c(O)c3)[C@H](Oc2c1)c4ccc(O)c(O)c4	115	2.02039	0.525573	-0.26788	-3.69334	5.00811	-1.54249
1038	ERYTHROMYCIN ETHYLSUCCINATE	CCOC(=O)CCC(=O)O[C@H]1[C@H](O[C@@H]2[C@@H](C)[C@H](O[C@H]3C[C@@](C)(OC)[C@@H](O)[C@H](C)O3)[C@@H](C)C(=O)O[C@H](CC)[C@@](C)(O)[C@H](O)[C@@H](C)C(=O)[C@H](C)C[C@@]2(C)O)O[C@H](C)C[C@@H]1N(C)C	115	4.74199	-0.335802	-0.972257	3.9812	0.600436	2.37045
1039	LARIXOL	C[C@](O)(CCC1C(=C)C[C@H](O)C2C(C)(C)CCCC12C)C=C	115	-0.997909	0.182743	-0.527703	4.6983	-0.766397	-1.46729
1040	LINDANE	Cl[C@@H]1[C@H](Cl)[C@@H](Cl)[C@H](Cl)[C@H](Cl)[C@H]1Cl	115	-2.38568	0.278461	-0.420924	0.0124136	-1.98424	-1.27717
1041	MEPHENESIN	Cc1ccccc1OCC(O)CO	115	-1.53748	-0.629892	-0.110004	-2.53224	-0.152182	-0.62617
1042	N-METHYL (-)EPHEDRINE	C[C@@H]([C@H](O)c1ccccc1)N(C)C	115	-1.87716	-0.305824	-0.0505162	-1.70462	-2.53523	0.269206
1043	OXIBENDAZOLE	CCCOc1ccc2nc(NC(=O)OC)[nH]c2c1	115	-0.709611	0.251853	0.245638	-1.83292	-1.37781	1.29331
1044	PARADICHLOROBENZENE	Clc1ccc(Cl)cc1	115	-2.75949	0.227827	-0.0257563	-1.372	-2.19048	-0.264466
1045	PREGABALIN	CC(C)C[C@@H](CN)CC(=O)O	115	-1.84571	-1.91018	-0.459247	1.06571	-1.31294	-1.69698
1046	TOLMETIN SODIUM	[Na+].Cc1ccc(cc1)C(=O)c2ccc(CC(=O)[O-])n2C	115	-0.790578	-0.0937574	1.72404	-1.75484	-1.69074	1.41214
1047	TRIAMCINOLONE	C[C@]12C[C@H](O)[C@@]3(F)C(CCC4=CC(=O)C=C[C@]34C)C1C[C@@H](O)[C@]2(O)C(=O)CO	115	0.411359	-0.606314	-1.46151	8.56419	-0.348012	-4.83666
1048	TRIFLURIDINE	OC[C@H]1OC(C[C@@H]1O)N2C=C(C(=O)NC2=O)C(F)(F)F	115	-0.629988	-1.30589	-1.03039	0.898859	-1.9252	-1.13869
1049	URSINOIC ACID	COc1ccc(C(=O)CC(=O)O)c2OC(C)(C)C=Cc12	115	-0.793915	-0.0202434	-0.260994	-1.7385	4.39389	-0.505943
1050	ADENINE	Nc1ncnc2[nH]cnc12	116	-1.64464	-0.557877	-0.226148	-1.18259	-3.5942	0.829111
1051	BISSALICYL FUMARATE	OC(=O)c1ccccc1OC(=O)\C=C\C(=O)Oc2ccccc2C(=O)O	116	0.529642	0.269968	0.271617	-2.13372	1.76291	0.0715747
1052	CHLOROQUINE DIPHOSPHATE	CCN(CC)CCCC(C)Nc1ccnc2cc(Cl)ccc12.OP(=O)(O)O.OP(=O)(O)O	116	2.5838	-1.37218	2.68932	-0.993956	-4.41941	2.38552
1053	CLINDAMYCIN HYDROCHLORIDE	Cl.CCC[C@@H]1C[C@H](N(C)C1)C(=O)N[C@H]([C@H](C)Cl)C2O[C@H](SC)[C@H](O)[C@@H](O)[C@H]2O	116	0.933388	-1.36029	0.623688	1.32409	-2.71091	-0.434373
1054	GEDUNIN	CC(=O)O[C@@H]1CC2C(C)(C)C(=O)C=C[C@]2(C)C3CC[C@@]4(C)[C@@H](OC(=O)[C@H]5O[C@@]45[C@]13C)c6cocc6	116	0.863576	1.52482	-0.881158	5.98522	4.24776	9.99616
1055	HECOGENIN ACETATE	CC1CCC2(OC1)OC3CC4C5CC[C@H]6CC(CCC6(C)C5CC(=O)C4(C)C3[C@@H]2C)OC(=O)C	116	0.467456	1.46345	-1.28503	7.92778	1.06092	-0.39254
1056	NAFRONYL OXALATE	CCN(CC)CCOC(=O)C(CC1CCCO1)Cc2cccc3ccccc23.OC(=O)C(=O)O	116	1.86375	-0.407083	1.7177	0.930828	-1.40571	2.12138
1057	QUIPAZINE MALEATE	OC(=O)\C=C/C(=O)O.C1CN(CCN1)c2ccc3ccccc3n2	116	0.462944	-0.95824	1.01946	-1.77579	-2.96921	0.963033
1058	SULFADIAZINE	Nc1ccc(cc1)S(=O)(=O)Nc2ncccn2	116	-0.754624	-0.312497	-0.0479583	-1.57706	-2.23772	1.9703
1059	TOTAROL ACETATE	CC(C)c1c2CCC3C(C)(C)CCC[C@]3(C)c2ccc1OC(=O)C	116	-0.945517	1.5054	-0.103662	-1.32283	1.68296	0.0995502
1060	12-METHOXY-4,4-BISNOR-5alpha-8,11,13-PODOCARPATRIEN-3-OL	COc1ccc2CC[C@H]3C[C@H](O)CC[C@]3(C)c2c1	116	-1.35667	0.627451	-0.416851	-0.961924	1.13621	-2.18134
1061	2-THIOURACIL	Oc1ccnc(S)n1	116	-2.06876	-0.720946	-0.419219	-1.13782	-1.27248	1.12511
1062	3-CHLORO-8beta-HYDROXYCARAPIN, 3,8-HEMIACETAL	COC(=O)C[C@H]1C(C)(C)C2(Cl)O[C@@]34CC2C(=O)[C@]1(C)C3CC[C@@]5(C)[C@@H](OC(=O)C=C45)c6cocc6	116	0.991922	1.57374	-0.799386	4.12099	2.96925	7.83312
1063	8-IODOCATECHIN TETRAMETHYL ETHER	COc1ccc(cc1OC)[C@H]2Oc3c(I)c(OC)cc(OC)c3C[C@@H]2O	116	0.403843	0.974038	0.0922787	-3.31868	2.33084	-0.138894
1064	AMINOPYRIDINE	Nc1ccncc1	116	-2.5245	-0.832807	-0.33171	-1.03928	-2.38527	1.2846
1065	AMOXICILLIN	CC1(C)S[C@@H]2[C@H](NC(=O)[C@@H](N)c3ccc(O)cc3)C(=O)N2[C@H]1C(=O)O	116	0.499859	-1.33908	-0.93203	-1.09465	-0.101112	-0.0883898
1066	BENZOCAINE	CCOC(=O)c1ccc(N)cc1	116	-1.8331	-0.492479	-0.113836	-1.16855	-1.31212	0.191771
1067	CAPREOMYCIN SULFATE	NCCCC(N)CC(=O)NCC1NC(=O)C(CO)NC(=O)C(N)CNC(=O)C(NC(=O)\C(=C/NC(=O)N)\NC1=O)C2CCNC(=N)N2.OS(=O)(=O)O	116	5.78476	-5.95031	-1.04134	1.25899	-2.92551	-2.49366
1068	CARBADOX	COC(=O)N\N=C\c1c[n+]([O-])c2ccccc2[n+]1[O-]	116	-0.776951	-0.253159	-0.0177535	-1.14173	-1.12266	-0.0963417
1069	CYSTAMINE DIHYDROCHLORIDE	Cl.Cl.NCCSSCCN	116	-1.21291	-2.52833	2.46342	0.0314657	-1.9185	-1.27653
1070	DERRUSNIN	COC1=C(C(=O)Oc2cc(OC)cc(OC)c12)c3ccc4OCOc4c3	116	0.183884	1.0479	-0.134173	-4.03397	6.74849	-1.12255
1071	ISOPIMPINELLIN	COc1c2OC(=O)C=Cc2c(OC)c3ccoc13	116	-1.04485	0.69572	-0.00359746	-1.87291	1.67313	2.67812
1072	KHAYASIN	CCC(C)C(=O)OC1[C@@H]2CC3=C4CC(=O)O[C@@H](c5cocc5)[C@]4(C)CCC3[C@](C)([C@@H](CC(=O)OC)C1(C)C)C2=O	116	1.53796	1.68235	-0.368057	4.5951	3.36331	8.58434
1073	MENTHOL(-)	CC(C)[C@@H]1CC[C@@H](C)C[C@H]1O	116	-2.4248	-0.349695	-0.516741	1.75487	-1.70163	-1.3584
1074	PIRENZEPINE HYDROCHLORIDE	Cl.Cl.CN1CCN(CC(=O)N2c3ccccc3C(=O)Nc4cccnc24)CC1	116	0.635976	-0.241612	2.54535	-2.58774	-3.1626	3.15591
1075	PRIMIDONE	CCC1(C(=O)NCNC1=O)c2ccccc2	116	-1.42117	-0.360111	-0.379442	-1.02278	-1.58877	-0.0849205
1076	PRISTIMEROL DIACETATE	COC(=O)[C@]1(C)CC[C@]2(C)CC[C@]3(C)C4=CCc5c(C)c(OC(=O)C)c(OC(=O)C)cc5[C@]4(C)CC[C@@]3(C)C2C1	116	1.22658	2.23227	-0.368795	0.189312	3.24987	2.30349
1077	PUROMYCIN HYDROCHLORIDE	Cl.Cl.COc1ccc(C[C@H](N)C(=O)N[C@@H]2[C@@H](CO)OC([C@@H]2O)n3cnc4c(ncnc34)N(C)C)cc1	116	2.81757	-0.779697	2.90299	-3.19505	-0.842293	0.333452
1078	SULFAMETHIZOLE	Cc1nnc(NS(=O)(=O)c2ccc(N)cc2)s1	116	-0.702439	-0.302331	-0.0488234	-1.97126	-2.73024	1.3206
1079	THIOTHIXENE	CN(C)S(=O)(=O)c1ccc2Sc3ccccc3\C(=C/CCN4CCN(C)CC4)\c2c1	116	0.406154	1.41026	0.0426683	-2.22145	-1.59076	0.437273
1080	GRAMICIDIN	CC(C)CC(NC(=O)C(C)NC(=O)CNC(=O)C(NC=O)C(C)C)C(=O)NC(C)C(=O)NC(C(C)C)C(=O)NC(C(C)C)C(=O)NC(C(C)C)C(=O)NC(Cc1c[nH]c2ccccc12)C(=O)NC(CC(C)C)C(=O)NC(Cc3c[nH]c4ccccc34)C(=O)NC(CC(C)C)C(=O)NC(Cc5c[nH]c6ccccc56)C(=O)NC(CC(C)C)C(=O)NC(Cc7c[nH]c8ccccc78)C(=O)NCCO	117	17.3143	3.12125	3.30725	-1.31449	-2.70325	-0.351498
1081	HYDROXYAMPHETAMINE HYDROBROMIDE	Br.CC(N)Cc1ccc(O)cc1	117	-1.51009	-0.932215	1.25401	-2.47965	-0.241453	-1.89076
1082	IRBESARTAN	CCCCC1=NC2(CCCC2)C(=O)N1Cc3ccc(cc3)c4ccccc4c5nnn[nH]5	117	1.02011	2.03317	0.451295	-0.752824	-1.97433	2.1822
1083	MEXICANOLIDE	COC(=O)C[C@H]1C(C)(C)C(=O)[C@@H]2CC3=C4CC(=O)O[C@@H](c5cocc5)[C@]4(C)CCC3[C@@]1(C)C2=O	117	0.69549	1.28077	-0.664422	3.65808	2.67569	7.33097
1084	PREGNENOLONE	CC(=O)[C@H]1CCC2C3CC=C4C[C@@H](O)CC[C@]4(C)C3CC[C@]12C	117	-0.951121	0.683301	-0.990931	9.53172	-0.247741	-6.35827
1085	ACEBUTOLOL HYDROCHLORIDE	Cl.CCCC(=O)Nc1ccc(OCC(O)CNC(C)C)c(c1)C(=O)C	117	0.426881	-1.05915	1.58465	-2.31193	0.0740416	-1.06773
1086	CARISOPRODOL	CCCC(C)(COC(=O)N)COC(=O)NC(C)C	117	-0.96599	-0.951066	-0.0554075	0.750729	-1.97975	-0.986083
1087	DJENKOLIC ACID	NC(CSCSCC(N)C(=O)O)C(=O)O	117	-0.322725	-3.43144	-0.82507	-0.135164	-1.26795	-1.57142
1088	EPIGALLOCATECHIN 3,5-DIGALLATE	Oc1cc(OC(=O)c2cc(O)c(O)c(O)c2)c3C[C@@H](OC(=O)c4cc(O)c(O)c(O)c4)[C@H](Oc3c1)c5cc(O)c(O)c(O)c5	117	4.37735	0.784173	-0.185866	-2.89662	3.75469	-0.650572
1089	HYDROXYTOLUIC ACID	Cc1cccc(C(=O)O)c1O	117	-1.93415	-0.52019	-0.293136	-2.05657	-0.223415	-0.272332
1090	LOXAPINE SUCCINATE	CN1CCN(CC1)C2=Nc3ccccc3Oc4ccc(Cl)cc24.OC(=O)CCC(=O)O	117	1.24058	-0.381095	0.966053	-2.66182	-2.56622	-0.0430029
1091	PREDNISOLONE	C[C@]12C[C@H](O)C3C(CCC4=CC(=O)C=C[C@]34C)C1CC[C@]2(O)C(=O)CO	117	-0.00920586	-0.261827	-1.30523	9.50458	0.235688	-5.48557
1092	SULFATHIAZOLE	Nc1ccc(cc1)S(=O)(=O)Nc2nccs2	117	-0.891953	-0.210411	0.012362	-1.66992	-2.26574	1.02409
1093	ZAPRINAST	CCCOc1ccccc1C2=Nc3[nH]nnc3C(=O)N2	117	-0.364123	0.314185	-0.0499766	-2.27291	-1.43088	1.11257
1094	EMODIN	Cc1cc(O)c2C(=O)c3c(O)cc(O)cc3C(=O)c2c1	118	-0.559785	0.399198	-0.363397	-2.68024	1.46865	-1.46661
1095	HYDROQUINONE	Oc1ccc(O)cc1	118	-2.33577	-0.60513	-0.326134	-1.93931	-0.549964	-1.48652
1096	MECYSTEINE HYDROCHLORIDE	Cl.COC(=O)C(N)CS	118	-1.75117	-2.11105	0.871946	0.52401	-0.772232	0.403122
1097	SULFAMETHOXYPYRIDAZINE	COc1ccc(NS(=O)(=O)c2ccc(N)cc2)nn1	118	-0.427042	-0.16361	0.00682704	-2.07831	-2.75392	1.63815
1098	ANTIPYRINE	CN1N(C(=O)C=C1C)c2ccccc2	118	-1.92667	-0.0455323	-0.304807	-1.08125	0.366926	0.325951
1099	beta-PELTATIN	COc1cc(cc(OC)c1OC)[C@H]2[C@@H]3[C@H](COC3=O)Cc4c(O)c5OCOc5cc24	118	0.89689	1.1974	-0.388575	-1.48612	1.45135	0.391356
1100	BYSSOCHLAMIC ACID	CCC[C@H]1CC2=C(C[C@@H](CC)CC3=C1C(=O)OC3=O)C(=O)OC2=O	118	-0.591665	0.465893	-0.811338	2.11387	-0.520255	-0.427402
1101	CADAVERINE TARTRATE	NCCCN.OC(C(O)C(=O)O)C(=O)O	118	-0.119607	-4.72795	0.163197	0.379601	-1.67521	-1.75005
1102	CHRYSIN DIMETHYL ETHER	COc1cc(OC)c2C(=O)C=C(Oc2c1)c3ccccc3	118	-0.777769	0.96559	0.101997	-3.89549	5.65048	-1.84712
1103	COUMOPHOS	CCOP(=S)(OCC)Oc1ccc2C(=C(Cl)C(=O)Oc2c1)C	118	-0.393851	0.537792	-0.0217203	-2.75986	4.60125	-1.00866
1104	DEHYDROAVOCATIN-1-ACETATE	CC(=O)OCC(O)\C=C\CCCCCCCCCCCC=C	118	-0.438792	0.0433937	0.706296	2.61923	-0.737471	0.0280303
1105	EQUILIN	CC12CCC3C(=CCc4cc(O)ccc34)C1CCC2=O	118	-1.13722	0.975251	-0.619775	1.17783	2.33463	-0.997635
1106	FISSINOLIDE	COC(=O)C[C@H]1C(C)(C)[C@@H](OC(=O)C)[C@@H]2CC3=C4CC(=O)O[C@@H](c5cocc5)[C@]4(C)CCC3[C@@]1(C)C2=O	118	1.18768	1.26441	-0.578261	4.84066	3.63195	8.76092
1107	MEDROXYPROGESTERONE ACETATE	C[C@H]1CC2C(CC[C@@]3(C)C2CC[C@]3(OC(=O)C)C(=O)C)[C@@]4(C)CCC(=O)C=C14	118	-0.345915	0.827603	-0.888625	8.18058	1.21558	-2.94091
1108	MESNA	[Na+].[O-]S(=O)(=O)CCS	118	-1.98246	-2.51874	0.752929	0.468624	-1.28895	-0.769311
1109	METHYLCHROMONE	CC1=COc2ccccc2C1=O	118	-2.16297	0.0767748	-0.336402	-2.19412	2.42569	-0.862943
1110	OXIDOPAMINE HYDROCHLORIDE	Cl.NCCc1cc(O)c(O)cc1O	118	-1.03709	-1.54289	0.991817	-2.66244	0.393359	-2.03919
1111	SULFINPYRAZONE	O=C1C(CCS(=O)c2ccccc2)C(=O)N(N1c3ccccc3)c4ccccc4	118	0.259812	1.76271	0.627242	-1.05597	0.314188	0.269021
1112	TRIPTOPHENOLIDE	CC(C)c1ccc2c(CC[C@H]3C4=C(CC[C@]23C)C(=O)OC4)c1O	118	-0.740521	1.20294	-0.557285	0.397242	0.917568	-0.420704
1113	AKLOMIDE	NC(=O)c1ccc(cc1Cl)[N+](=O)[O-]	119	-1.78514	-0.420169	-0.185271	-1.45652	-1.74774	0.169288
1114	ETANIDAZOLE	OCCNC(=O)Cn1ccnc1[N+](=O)[O-]	119	-1.04239	-1.27328	-0.253966	-0.546565	-2.4587	-0.0173178
1115	GAMBOGIC ACID AMIDE	CC(=CCCC1(C)Oc2c(CC=C(C)C)c3OC45C6CC(C=C4C(=O)c3c(O)c2C=C1)C(=O)C5(C\C=C(/C)\C(=O)N)OC6(C)C)C	119	2.36825	2.07447	-0.587155	0.518188	4.1073	-1.46323
1116	ISOXSUPRINE HYDROCHLORIDE	Cl.C[C@H](COc1ccccc1)N[C@H](C)[C@H](O)c2ccc(O)cc2	119	0.195175	-0.137434	1.77822	-3.45296	0.0483709	-1.55848
1117	7-DEACETYLKHIVORIN	CC(=O)O[C@@H]1C[C@H](OC(=O)C)[C@]2(C)C3CC[C@@]4(C)[C@@H](OC(=O)[C@H]5O[C@@]45[C@]3(C)[C@H](O)CC2C1(C)C)c6cocc6	119	1.69933	1.12349	-0.950692	5.02213	3.1216	9.40784
1118	alpha-TOCHOPHERYL ACETATE	CC(C)CCCC(C)CCCC(C)CCCC1(C)CCc2c(C)c(OC(=O)C)c(C)c(C)c2O1	119	0.524923	2.37347	0.961338	0.142912	1.81066	0.534873
1119	CAFESTOL ACETATE	CC(=O)OC[C@@]1(O)C[C@@]23CCC4c5ccoc5CC[C@]4(C)C2CC[C@@H]1C3	119	-0.154298	1.11067	-0.638478	2.23735	-0.0455591	4.34984
1120	LANOSTEROL ACETATE	CC(CCC=C(C)C)C1CC[C@@]2(C)C3=C(CC[C@]12C)C4(C)CC[C@H](OC(=O)C)C(C)(C)C4CC3	119	0.025176	2.15546	-0.373631	8.58999	2.25245	0.539203
1121	NALBUPHINE HYDROCHLORIDE	Cl.O[C@H]1CC[C@@]2(O)[C@H]3Cc4ccc(O)c5OC1[C@]2(CCN3CC6CCC6)c45	119	0.782498	0.272567	0.327699	-0.0484856	-2.17095	-0.757812
1122	SULFAQUINOXALINE SODIUM	[Na+].Nc1ccc(cc1)S(=O)(=O)[N-]c2cnc3ccccc3n2	119	-0.0257921	0.246813	1.77504	-1.97634	-2.67932	1.66261
1123	TROLEANDOMYCIN	CO[C@H]1C[C@H](O[C@H]2[C@H](C)[C@@H](OC3O[C@H](C)C[C@@H]([C@H]3OC(=O)C)N(C)C)[C@@H](C)C[C@]4(CO4)C(=O)[C@H](C)[C@@H](OC(=O)C)[C@@H](C)[C@@H](C)OC(=O)[C@@H]2C)O[C@@H](C)[C@@H]1OC(=O)C	119	3.86563	0.543651	-0.930397	2.85776	0.445189	2.49324
1124	3,16-DIDEOXYMEXICANOLIDE-3alpha-DIOL	COC(=O)C[C@H]1C(C)(C)[C@H](O)[C@@H]2CC3=C4CC(O)O[C@@H](c5cocc5)[C@]4(C)CCC3[C@@]1(C)C2=O	120	0.988803	0.828242	-0.825273	3.75998	2.42199	7.2548
1125	6-OXOPROGESTERONE	CC(=O)C1CCC2C3CC(=O)C4=CC(=O)CCC4(C)C3CCC12C	120	-0.895671	0.604235	-1.01608	8.30898	0.357286	-5.20576
1126	alpha-CYANO-4-HYDROXYCINNAMIC ACID	OC(=O)\C(=C\c1ccc(O)cc1)\C#N	120	-1.53619	-0.568665	-0.287233	-2.12069	1.47737	-1.46168
1127	ANGOLENSIN (R)	COc1ccc(cc1)[C@@H](C)C(=O)c2ccc(O)cc2O	120	-0.667619	0.479136	0.201733	-3.50337	3.83486	-1.7772
1128	AVOCADYNONE ACETATE	CC(=O)OCC(O)CC(=O)CCCCCCCCCCCC#C	120	-0.249519	-0.0830787	0.638053	3.15989	-0.857677	-0.459436
1129	DUARTIN (-)	COc1ccc([C@H]2COc3c(C2)ccc(O)c3OC)c(OC)c1O	120	0.0287447	0.660537	-0.0465124	-2.75455	1.11794	-0.588935
1130	MAFENIDE HYDROCHLORIDE	Cl.NCc1ccc(cc1)S(=O)(=O)N	120	-1.35623	-1.42593	1.11261	-1.28202	-1.32589	-0.0115629
1131	PSEUDOEPHEDRINE HYDROCHLORIDE	Cl.CN[C@@H](C)[C@@H](O)c1ccccc1	120	-1.46853	-1.01717	1.30876	-1.59782	-2.27605	-0.266817
1132	TANNIC ACID	Oc1cc(cc(O)c1O)C(=O)Oc2cc(cc(O)c2O)C(=O)OC[C@H]3O[C@H](OC(=O)c4cc(O)c(O)c(OC(=O)c5cc(O)c(O)c(O)c5)c4)[C@H](OC(=O)c6cc(O)c(O)c(OC(=O)c7cc(O)c(O)c(O)c7)c6)[C@@H](OC(=O)c8cc(O)c(O)c(OC(=O)c9cc(O)c(O)c(O)c9)c8)[C@@H]3OC(=O)c%10cc(O)c(O)c(OC(=O)c%11cc(O)c(O)c(O)c%11)c%10	120	19.1226	2.86358	0.87745	-2.09052	1.71895	-0.688583
1133	3-AMINOPROPANESULPHONIC ACID	NCCCS(=O)(=O)O	120	-2.06449	-1.87978	-0.612278	0.585005	-1.42933	-1.13149
1134	ACLACINOMYCIN A	CC[C@@]1(O)C[C@H](O[C@H]2C[C@@H]([C@H](O[C@H]3C[C@H](O)[C@H](O[C@H]4CCC(=O)[C@H](C)O4)[C@H](C)O3)[C@H](C)O2)N(C)C)c5c(O)c6C(=O)c7c(O)cccc7C(=O)c6cc5[C@H]1C(=O)OC	120	5.06484	1.24147	-0.909488	0.309801	1.70081	1.75091
1135	ANISODAMINE	CN1C2C[C@@H](C[C@H]1[C@@H](O)C2)OC(=O)[C@H](CO)c3ccccc3	120	-0.230742	-0.285355	-0.476584	-0.00778297	-1.2407	1.73525
1136	ARTEMISININ	C[C@@H]1CC[C@H]2[C@@H](C)C(=O)O[C@@H]3O[C@@]4(C)CC[C@@H]1[C@@]23OO4	120	-1.00883	0.235717	-1.20034	2.26522	0.0563697	0.471026
1137	AVOCADENE	OCC(O)CC(O)CCCCCCCCCCCC=C	120	-0.359218	-0.601157	0.44825	1.98133	-2.46166	-2.39208
1138	BRUCINE	COc1cc2N3C4[C@@H]5C(CC3=O)OCC=C6CN7CC[C@]4([C@@H]7C[C@H]56)c2cc1OC	120	0.437938	1.1334	-1.13562	-1.18706	0.733756	1.11504
1139	CARYOPHYLLENE [t(-)]	C\C\1=C/CC(=C)[C@H]2CC(C)(C)[C@@H]2CC1	120	-2.40149	0.486638	-0.560139	4.51838	-0.281003	-1.92724
1140	CHOLESTEROL	CC(C)CCCC(C)[C@H]1CCC2C3CC=C4C[C@@H](O)CC[C@]4(C)C3CC[C@]12C	120	-0.442919	1.68854	-0.493327	9.02592	-1.2496	-6.79738
1141	DEHYDRODIHYDROROTENONE	COc1cc2OCC3=C(C(=O)c4ccc5OC(Cc5c4O3)C(C)C)c2cc1OC	120	0.356739	1.69191	-0.251215	-3.34894	5.66704	-0.935916
1142	DICHLOBENIL	Clc1cccc(Cl)c1C#N	120	-2.5096	0.188284	-0.0841515	-1.90716	-2.14248	0.0331943
1143	DIHYDROARTEMISININ	C[C@@H]1CC[C@H]2[C@@H](C)C(O)O[C@@H]3O[C@@]4(C)CC[C@@H]1[C@@]23OO4	120	-0.862134	0.00896873	-1.28086	1.7392	-0.74816	-0.482274
1144	FLUMETHAZONE PIVALATE	C[C@@H]1CC2C3C[C@H](F)C4=CC(=O)C=C[C@]4(C)[C@@]3(F)[C@@H](O)C[C@]2(C)[C@@]1(O)C(=O)COC(=O)C(C)(C)C	120	0.843632	0.508333	-1.00074	6.9644	-0.205662	-2.91939
1145	FOSFOMYCIN	[Ca+2].CC1OC1P(=O)([O-])[O-]	120	-1.9502	-2.20188	0.584604	0.648657	-0.711483	-0.483383
1146	KATACINE	O[C@@H]1Cc2c(O)cc(O)c([C@@H]3[C@@H](O)[C@H](Oc4c3c(O)cc(O)c4[C@@H]5[C@@H](O)[C@H](Oc6cc(O)cc(O)c56)c7cc(O)c(O)c(O)c7)c8cc(O)c(O)c(O)c8)c2O[C@@H]1c9cc(O)c(O)c(O)c9	120	8.50221	1.45674	-0.870183	-3.906	4.81611	-1.93952
1147	L-LEUCYL-L-ALANINE	CC(C)C[C@H](N)C(=O)N[C@@H](C)C(=O)O	120	-1.36558	-2.22638	-0.61762	0.87749	-2.32017	-1.98517
1148	LUPANYL ACID HYDROCHLORIDE	Cl.OC(=O)CCC1NCC2CC1CN3CCCCC23	120	-0.533563	-1.61554	0.338414	0.724211	-5.12851	-1.64052
1149	MEFEXAMIDE	Cl.CCN(CC)CCNC(=O)COc1ccc(OC)cc1	120	-0.325433	-0.785625	1.70101	-1.88668	-1.16645	-0.592398
1150	MEXAMINE	Cl.COc1ccc2[nH]cc(CCN)c2c1	120	-1.03188	-0.365536	1.60111	-2.50065	-0.64201	-0.273257
1151	PROMETRYN	CSc1nc(NC(C)C)nc(NC(C)C)n1	120	-0.899636	-0.266298	-0.0876249	-0.398772	-1.42046	0.20588
1152	RIBOSTAMYCIN SULFATE	NC[C@H]1O[C@H](O[C@@H]2[C@@H](N)C[C@@H](N)[C@H](O)C2O[C@@H]3O[C@H](CO)[C@@H](O)[C@H]3O)[C@H](N)[C@@H](O)[C@@H]1O.OS(=O)(=O)O	120	3.99341	-4.77395	-1.04193	1.02723	-0.658609	-1.09508
1153	YOHIMBINE HYDROCHLORIDE	Cl.COC(=O)C1[C@@H](O)CC[C@H]2CN3CCc4c([nH]c5ccccc45)[C@@H]3C[C@H]12	120	0.474546	0.741868	1.03414	0.473252	-2.10831	1.64123
1154	BENZYL ISOTHIOCYANATE	S=C=NCc1ccccc1	121	-2.29408	-0.0091571	-0.00586898	-1.63229	-1.14681	0.20448
1155	CEFDITORIN PIVOXIL	CO\N=C(/C(=O)NC1C2SCC(=C(N2C1=O)C(=O)OCOC(=O)C(C)(C)C)\C=C/c3scnc3C)\c4csc(N)n4	121	2.88575	0.544814	-0.0128811	-0.352777	-0.358771	1.01361
1156	CHRYSOPHANOL	Cc1cc(O)c2C(=O)c3c(O)cccc3C(=O)c2c1	121	-0.886393	0.622032	-0.241839	-2.58035	0.564066	-0.956469
1157	DESACETYL (7)KHIVORINIC ACID, METHYL ESTER	COC(=O)[C@@H]1OC(=O)C2OC23[C@@]1(C)CCC4[C@@]5(C)[C@H](C[C@@H](OC(=O)C)C(C)(C)C5C[C@@H](O)[C@@]34C)OC(=O)C	121	1.65076	0.242769	-1.29165	5.73707	2.36408	5.69388
1158	METHYL 7-DESHYDROXYPYROGALLIN-4-CARBOXYLATE	COC(=O)C1=Cc2ccc(O)c(O)c2C(=O)C(=C1)O	121	-0.628694	-0.582125	-0.617638	-1.16758	3.21064	0.309753
1159	PROPENTOFYLLINE	CCCn1cnc2N(C)C(=O)N(CCCCC(=O)C)C(=O)c12	121	-0.635708	-0.0207518	0.0109434	0.580078	-2.06542	0.728533
1160	PROTOVERATRINE B	CCC(C)C(=O)O[C@H]1[C@H](O)C2C(CN3CC(C)CCC3[C@@]2(C)O)C4C[C@]56O[C@]7(O)C(CC[C@@]5(C)C7C(OC(=O)C)[C@@H](OC(=O)C)C6[C@]14O)OC(=O)C(C)(O)C(C)O	121	5.22416	-0.182763	-1.8318	4.04953	-0.712338	2.58653
1161	VALDECOXIB	Cc1onc(c2ccccc2)c1c3ccc(cc3)S(=O)(=O)N	121	-0.493464	1.11502	0.479668	-2.22639	-2.51801	1.49749
1162	7-OXOCHOLESTERYL ACETATE	CC(C)CCCC(C)C1CCC2C3C(CC[C@]12C)[C@@]4(C)CC[C@@H](CC4=CC3=O)OC(=O)C	121	0.0984256	1.68085	-0.414001	10.493	1.43259	-3.23756
1163	BUDDLEOFLAVONOLOSIDE	COc1ccc(cc1)C2=CC(=O)c3c(O)cc(O[C@H]4O[C@H](CO[C@@H]5O[C@@H](C)[C@H](O)[C@@H](O)[C@H]5O)[C@@H](O)[C@H](O)[C@H]4O)cc3O2	121	3.55704	-0.46388	-1.01394	-3.53504	10.1331	-3.5424
1164	MOMETASONE FUROATE	C[C@@H]1CC2C3CCC4=CC(=O)C=C[C@]4(C)[C@@]3(Cl)[C@@H](O)C[C@]2(C)[C@@]1(OC(=O)c5occc5)C(=O)CCl	121	0.952619	1.52778	-0.552588	6.06526	-0.860204	0.294785
1165	PRALIDOXIME MESYLATE	C[n+]1ccccc1\C=N\O.CS(=O)(=O)[O-]	121	-1.2337	-1.61785	0.949904	-0.861224	-0.596328	-0.370354
1166	PRIEURANIN ACETATE	CCC(C)C(OC(=O)C)C(=O)O[C@H]1[C@H](OC=O)C(C(=C)C2(O)C(=O)C[C@@H](c3cocc3)[C@]12C)[C@@]4(C)[C@H](CC(=O)O[C@](C)(COC(=O)C)C4CC(=O)OC)OC(=O)C	121	4.67461	0.417826	-0.108273	4.69109	3.01619	8.22657
1167	PRISTIMERIN	COC(=O)[C@]1(C)CC[C@]2(C)CC[C@]3(C)C4=CC=C5C(=C(O)C(=O)C=C5[C@]4(C)CC[C@@]3(C)[C@@H]2C1)C	121	0.273885	1.50743	-1.09013	3.7364	1.74183	0.849017
1168	SPIRAMYCIN	CO[C@H]1[C@H](O)CC(=O)O[C@@H](C)C\C=C\C=C\[C@H](O[C@H]2CC[C@@H]([C@@H](C)O2)N(C)C)[C@H](C)C[C@H](CC=O)[C@@H]1O[C@@H]3O[C@H](C)[C@@H](O[C@H]4C[C@@](C)(O)[C@H](O)[C@H](C)O4)[C@@H]([C@H]3O)N(C)C	121	4.49277	-0.187438	-1.30683	3.26911	0.289122	1.15584
1169	SULFAMONOMETHOXINE	COc1cc(NS(=O)(=O)c2ccc(N)cc2)ncn1	121	-0.424259	-0.202387	-0.00126553	-1.95471	-2.39738	1.41582
1170	TRIMETHOPRIM	COc1cc(Cc2cnc(N)nc2N)cc(OC)c1OC	121	-0.148403	-0.0684871	0.0533724	-2.12743	-0.802217	0.735028
1171	FLOXURIDINE	OC[C@H]1OC(C[C@H]1O)N2C=C(F)C(=O)NC2=O	122	-0.932179	-1.59872	-1.1387	0.490232	-2.16196	-1.15059
1172	INDAPAMIDE	CC1Cc2ccccc2N1NC(=O)c3ccc(Cl)c(c3)S(=O)(=O)N	122	-0.172804	0.672221	-0.0574374	-2.18139	-1.25718	0.524646
1173	LEVONORDEFRIN	C[C@H](N)[C@H](O)c1ccc(O)c(O)c1	122	-1.29779	-1.14967	-0.466756	-1.8659	-0.103319	-1.29918
1174	METHYLORSELLINIC ACID, ETHYL ESTER	CCOC(=O)c1c(C)cc(O)c(C)c1O	122	-1.38302	-0.315968	-0.169682	-1.99425	0.958206	-0.815379
1175	NIACIN	OC(=O)c1cccnc1	122	-2.19395	-0.763065	-0.293289	-1.57988	-0.784084	1.78187
1176	ODORATONE	CC(C1OC(C)(C)C(O)C1O)[C@@H]2CC[C@]3(C)C4=CCC5C(C)(C)C(=O)CC[C@]5(C)C4CC[C@@]23C	122	0.444375	1.1714	-1.19436	8.06428	1.88072	0.543959
1177	TOLBUTAMIDE	CCCCNC(=O)NS(=O)(=O)c1ccc(C)cc1	122	-1.06417	-0.267417	-0.00614063	-0.763381	-2.05051	-0.462077
1178	TOLNAFTATE	CN(C(=S)Oc1ccc2ccccc2c1)c3cccc(C)c3	122	-0.740656	2.17682	0.84292	-3.03621	-0.0420356	0.415986
1179	7-HYDROXYETHYLTHEOPHYLLINE	CN1C(=O)N(C)c2ncn(CCO)c2C1=O	122	-1.29513	-0.699001	-0.484378	-1.03611	-2.21104	0.783363
1180	ALAPROCLATE	CC(N)C(=O)OC(C)(C)Cc1ccc(Cl)cc1	122	-1.28013	-0.0645623	0.0779272	-1.12224	-0.827135	0.814248
1181	CIANIDANOL	O[C@H]1Cc2c(O)cc(O)cc2O[C@@H]1c3ccc(O)c(O)c3	122	-0.00353334	-0.0455315	-0.490166	-4.00757	4.30765	-2.25331
1182	CINOXACIN	CCN1N=C(C(=O)O)C(=O)c2cc3OCOc3cc12	122	-0.62351	-0.0389653	-0.65591	-2.14611	2.99963	-1.25905
1183	ENTANDROPHRAGMIN	CCC(C)C(=O)O[C@@H]1C[C@@]2(C)[C@@H](OC(=O)CC23OC4(C)OC15[C@]6(C)[C@@H](CC(=O)OC)[C@]7(C)C[C@@]6(O)[C@](O)([C@H]7OC(=O)C8(C)OC8C)[C@@H](OC(=O)C(C)C)C35O4)c9cocc9	122	5.47783	1.74204	-1.18538	3.63884	3.09483	9.59494
1184	ESTRADIOL CYPIONATE	C[C@]12CCC3C(CCc4cc(O)ccc34)C1CC[C@@H]2OC(=O)CCC5CCCC5	122	0.154689	1.95734	-0.338203	2.05067	2.796	1.23783
1185	GRISEOFULVIN	COC1=CC(=O)C[C@@H](C)[C@]12Oc3c(Cl)c(OC)cc(OC)c3C2=O	122	-0.385041	0.470752	-0.45566	-1.22669	2.87016	0.0362923
1186	LIQUIRITIGENIN DIMETHYL ETHER	COc1ccc(cc1)C2CC(=O)c3ccc(OC)cc3O2	122	-0.771911	0.958082	0.10013	-3.19965	5.55137	-0.771133
1187	MENTHYL BENZOATE	CC(C)[C@@H]1CC[C@@H](C)C[C@H]1OC(=O)c2ccccc2	122	-1.38069	0.88967	0.0701699	0.490213	-0.150516	0.929994
1188	N-ACETYLPROLINE	CC(=O)N1CCCC1C(=O)O	122	-2.15002	-1.20413	-0.76142	1.55071	-0.818491	-0.201925
1189	SULFISOXAZOLE	Cc1noc(NS(=O)(=O)c2ccc(N)cc2)c1C	122	-0.793125	-0.094489	0.0214645	-2.25074	-3.49566	1.92164
1190	5-AMINOPENTANOIC ACID HYDROCHLORIDE	Cl.NCCCCC(=O)O	123	-1.78903	-2.63091	0.873857	0.592371	-2.21756	-2.0282
1191	CYCLOCREATINE	OC(=O)CN1CCNC1=N	123	-1.8619	-1.68772	-0.844811	-0.0239954	-1.89013	-1.48774
1192	DIHYDROXY (3alpha,12alpha)PREGNAN-20-ONE	CC(=O)C1CCC2C3CCC4C[C@H](O)CCC4(C)C3C[C@H](O)C12C	123	-0.608673	0.313848	-1.14339	7.4312	-1.0818	-4.42784
1193	LINCOMYCIN HYDROCHLORIDE	Cl.CCC[C@@H]1C[C@H](N(C)C1)C(=O)N[C@@H]([C@H](C)O)[C@H]2O[C@H](SC)[C@H](O)[C@@H](O)[C@H]2O	123	1.15045	-1.84923	0.458376	1.18773	-2.536	-0.279834
1194	SULFAMERAZINE	Cc1ccnc(NS(=O)(=O)c2ccc(N)cc2)n1	123	-0.686224	-0.223755	-0.0381796	-1.89595	-2.68371	2.37832
1195	TINIDAZOLE	CCS(=O)(=O)CCn1c(C)ncc1[N+](=O)[O-]	123	-1.2115	-0.66039	-0.0718287	-0.0393302	-1.6124	0.569773
1196	2-ETHOXYCARBONYL-2-ETHOXYOXALOYLOXYDIHYDROCHRYSIN DIMETHYL ETHER	CCOC(=O)C(=O)C1(Oc2cc(OC)cc(OC)c2C(=O)C1c3ccccc3)C(=O)OCC	123	1.21265	0.906689	0.340594	-2.07162	4.40716	0.185205
1197	3,5-DINITROCATECHOL (OR-486)	Oc1cc(cc(c1O)[N+](=O)[O-])[N+](=O)[O-]	123	-1.28288	-0.754931	-0.393962	-1.46174	-0.915305	-0.633526
1198	4,4'-DIMETHOXYDALBERGIONE	COC1=CC(=O)C(=CC1=O)C(C=C)c2ccc(OC)cc2	123	-0.909197	0.279971	-0.0655657	-0.38791	2.37051	-0.427248
1199	4'-DEMETHYLEPIPODOPHYLLOTOXIN	COc1cc(cc(OC)c1O)[C@H]2C3C(COC3=O)[C@H](O)c4cc5OCOc5cc24	123	0.898298	0.79248	-0.571847	-1.33957	0.90899	0.40656
1200	6-AMINONICOTINAMIDE	NC(=O)c1ccc(N)nc1	123	-1.97122	-1.08163	-0.401419	-1.43113	-1.96336	1.05052
1201	AZINPHOS METHYL	COP(=S)(OC)SCN1N=Nc2ccccc2C1=O	123	-0.575555	0.204611	-0.172246	-2.33853	0.169348	0.11298
1202	BISANHYDRORUTILANTINONE	CCc1ccc2c(O)c3C(=O)c4c(O)ccc(O)c4C(=O)c3cc2c1C(=O)OC	123	0.826273	1.27614	0.0725232	-2.31922	0.833104	-0.543656
1203	CHLORMEZANONE	CN1C(c2ccc(Cl)cc2)S(=O)(=O)CCC1=O	123	-1.4909	0.0753407	-0.345386	-1.04764	-0.678673	1.7738
1204	CLEBOPRIDE MALEATE	COc1cc(N)c(Cl)cc1C(=O)NC2CCN(Cc3ccccc3)CC2.OC(=O)\C=C/C(=O)O	123	1.80575	-0.943035	1.16458	-2.61189	-1.6503	0.108958
1205	ETODOLAC	CCc1cccc2c3CCOC(CC)(CC(=O)O)c3[nH]c12	123	-0.535704	0.881071	0.125511	-1.36172	-1.1083	0.0519282
1206	FURAZOLIDONE	O=C1OCCN1\N=C\c2oc(cc2)N(=O)=O	123	-1.26981	-0.203129	-0.306636	-0.912405	-1.25139	0.684334
1207	GALANTHAMINE HYDROBROMIDE	COc1ccc2CN(C)CC[C@@]34C=C[C@H](O)C[C@@H]3Oc1c24	123	-0.714821	0.342161	-0.753005	-1.73542	0.0681986	0.410398
1208	GINKGOLIDE A	C[C@@H]1C(=O)OC2[C@H](O)C34[C@@H]5OC(=O)[C@@]3(O[C@@H]6OC(=O)[C@H](O)[C@]46[C@@H]([C@H]5O)C(C)(C)C)[C@@]12O	123	1.49269	-0.876954	-2.15361	2.46358	0.427977	1.05067
1209	LOGANIC ACID	C[C@H]1[C@@H](O)C[C@H]2[C@@H]1[C@H](O[C@@H]3O[C@H](CO)[C@@H](O)[C@H](O)[C@H]3O)OC=C2C(=O)O	123	1.02532	-1.96718	-1.59425	1.8281	0.0426617	-1.92466
1210	PRASTERONE ACETATE	CC(=O)O[C@H]1CC[C@]2(C)C3CC[C@@]4(C)C(CCC4=O)C3CC=C2C1	123	-0.826405	0.799819	-0.900955	10.1026	1.81062	-2.75818
1211	PREDNISOLONE ACETATE	CC(=O)OCC(=O)[C@@]1(O)CCC2C3CCC4=CC(=O)C=CC4(C)C3[C@@H](O)C[C@]12C	123	0.336118	-0.0490142	-1.13804	10.6199	0.916182	-4.29459
1212	TELENZEPINE HYDROCHLORIDE	Cl.CN1CCN(CC(=O)N2c3ccccc3NC(=O)c4csc(C)c24)CC1	123	0.231392	0.345066	1.16617	-2.99057	-3.58846	2.65303
1213	THEOBROMINE	CN1C(=O)NC(=O)c2c1ncn2C	123	-1.79299	-0.603635	-0.55405	-1.13867	-2.68459	0.94133
1214	TRYPTAMINE	NCCc1c[nH]c2ccccc12	123	-1.70964	0.0837944	0.139272	-2.08296	-2.4419	0.0114008
1215	ALBENDAZOLE	CCCSc1ccc2nc(NC(=O)OC)[nH]c2c1	124	-0.677638	0.397026	0.273542	-1.83292	-1.37781	1.29331
1216	ANISINDIONE	COc1ccc(cc1)C2C(=O)c3ccccc3C2=O	124	-1.11232	0.913887	0.0674936	-2.81011	1.68039	-0.314287
1217	CARVEDILOL TARTRATE	COc1ccccc1OCCNCC(O)COc2cccc3[nH]c4ccccc4c23	124	1.36014	1.68048	1.09431	-2.46763	-1.97181	-0.110365
1218	GITOXIGENIN DIACETATE	CC(=O)OC1CC[C@@]2(C)C(CCC3C2CC[C@]4(C)C(C(CC34O)OC(=O)C)C5=CC(=O)OC5)C1	124	0.913526	0.632068	-1.14983	10.4133	1.79074	-0.633734
1219	LAUDANOSINE	COc1ccc(CC2N(C)CCc3cc(OC)c(OC)cc23)cc1OC	124	-0.065151	1.16006	0.288823	-3.06076	0.499452	-0.405051
1220	NATEGLINIDE	CC(C)[C@@H]1CC[C@H](CC1)C(=O)N[C@@H](Cc2ccccc2)C(=O)O	124	-0.533567	0.418012	-0.0130869	-1.20056	-1.85897	-1.12851
1221	NORDEFRIN HYDROCHLORIDE	Cl.CC(N)C(O)c1ccc(O)c(O)c1	124	-0.960081	-1.57412	0.976559	-1.97849	-0.411678	-1.29687
1222	QUINAPRIL HYDROCHLORIDE	Cl.CCOC(=O)[C@H](CCc1ccccc1)N[C@@H](C)C(=O)N2Cc3ccccc3C[C@H]2C(=O)O	124	1.45461	-0.294604	1.66464	-1.11436	-1.57778	0.365359
1223	QUINOLINIC ACID	OC(=O)c1cccnc1C(=O)O	124	-1.53802	-0.935414	-0.380298	-1.87452	-1.43974	2.65296
1224	ANDROSTERONE SODIUM SULFATE	[Na+].C[C@]12CC[C@H](C[C@@H]1CCC3C2CC[C@@]4(C)C3CCC4=O)OS(=O)(=O)[O-]	124	-0.115729	-0.41444	0.300843	8.04032	0.189153	-2.83792
1225	AVERMECTIN B1	CCC(C)[C@H]1O[C@@]2(C[C@@H]3C[C@@H](C\C=C(/C)\[C@@H](OC4C[C@H](OC)C(O[C@H]5C[C@H](OC)[C@@H](O)[C@H](C)O5)[C@H](C)O4)[C@@H](C)\C=C\C=C\6/CO[C@@H]7[C@H](O)C(=C[C@@H](C(=O)O3)[C@]67O)C)O2)C=C[C@@H]1C	124	4.56616	1.42091	-1.67325	4.5556	1.41119	0.36539
1226	BACAMPICILLIN HYDROCHLORIDE	Cl.CCOC(=O)OC(C)OC(=O)C1N2C(SC1(C)C)C(NC(=O)[C@H](N)c3ccccc3)C2=O	124	1.70939	-0.573229	1.14542	-0.74096	-1.78114	1.32913
1227	CYCLOSPORINE	CCC1NC(=O)C(C(O)C(C)C\C=C\C)N(C)C(=O)C(C(C)C)N(C)C(=O)C(CC(C)C)N(C)C(=O)C(CC(C)C)N(C)C(=O)C(C)NC(=O)C(C)NC(=O)C(CC(C)C)N(C)C(=O)C(NC(=O)C(CC(C)C)N(C)C(=O)CN(C)C1=O)C(C)C	124	5.83947	0.26067	-0.48889	1.90431	-1.18363	0.43724
1228	DIACERIN	CC(=O)Oc1cccc2C(=O)c3cc(cc(OC(=O)C)c3C(=O)c12)C(=O)O	124	0.415629	0.454301	-0.0735826	-2.33975	2.10577	0.0390272
1229	DYPHYLLINE	CN1C(=O)N(C)c2ncn(CC(O)CO)c2C1=O	124	-0.81157	-0.980445	-0.552306	-1.03611	-2.21104	0.783363
1230	FLUDROCORTISONE ACETATE	CC(=O)OCC(=O)[C@@]1(O)CCC2C3CCC4=CC(=O)CC[C@]4(C)[C@@]3(F)[C@@H](O)C[C@]12C	124	0.422298	0.0118301	-1.13497	9.83668	0.35934	-4.35867
1231	HYMECROMONE METHYL ETHER	COc1ccc2C(=CC(=O)Oc2c1)C	124	-1.83181	0.175736	-0.292035	-2.68575	5.77284	-0.792243
1232	MECLOFENOXATE HYDROCHLORIDE	Cl.CN(C)CCOC(=O)COc1ccc(Cl)cc1	124	-0.798722	-0.518182	1.66386	-1.71642	-0.814912	0.381472
1233	NORCANTHARIDIN	O=C1OC(=O)C2C3CCC(O3)C12	124	-1.84623	-0.604558	-1.08804	1.72584	-0.35078	0.320578
1234	RACEPHEDRINE HYDROCHLORIDE	Cl.CNC(C)C(O)c1ccccc1	124	-1.46853	-1.01717	1.30876	-1.59782	-2.27605	-0.266817
1235	RAMIFENAZONE	Cl.CC(C)NC1=C(C)N(C)N(C1=O)c2ccccc2	124	-0.890586	-0.610648	1.15723	-1.4324	-0.820921	0.222976
1236	AESCULIN	O.OC[C@H]1O[C@@H](Oc2cc3C=CC(=O)Oc3cc2O)[C@H](O)[C@@H](O)[C@@H]1O	125	1.18069	-1.86088	0.264355	-1.83159	4.95014	-0.524823
1237	BENDROFUMETHIAZIDE	NS(=O)(=O)c1cc2c(NC(Cc3ccccc3)NS2(=O)=O)cc1C(F)(F)F	125	0.419058	0.347365	-0.144884	-2.38984	-2.42169	-0.22265
1238	CAPTOPRIL	C[C@H](CS)C(=O)N1CCC[C@H]1C(=O)O	125	-1.49894	-1.10067	-0.685552	1.55071	-0.818491	-0.201925
1239	CLENBUTEROL HYDROCHLORIDE	Cl.CC(C)(C)NCC(O)c1cc(Cl)c(N)c(Cl)c1	125	-0.690271	-0.814211	1.30977	-1.1494	-2.62784	-0.486104
1240	DINITOLMIDE	Cc1c(cc(cc1[N+](=O)[O-])[N+](=O)[O-])C(=O)N	125	-1.30859	-0.550532	-0.227719	-1.33234	-1.27225	0.137323
1241	GATIFLOXACIN	COc1c(N2CCNC(C)C2)c(F)cc3C(=O)C(=CN(C4CC4)c13)C(=O)O	125	0.474999	-0.42845	-0.875292	-1.0973	1.10927	-0.779508
1242	HYDROCORTISONE SODIUM PHOSPHATE	CC[NH+](CC)CC.CC[NH+](CC)CC.CC12CCC(=O)C=C1CCC3C4CC[C@](O)(C(=O)COP(=O)([O-])[O-])C4(C)C[C@H](O)C23	125	2.95806	-2.0055	1.72131	10.2927	0.276898	-6.57675
1243	LEUCOPTERIN	N=C1NC(=O)C2=C(N1)NC(=O)C(=O)N2	125	-1.16258	-2.00131	-1.37706	0.0771092	-1.74042	-1.09229
1244	N-FORMYLMETHIONYL-LEUCYLPHENYLALANINE	CSCCC(NC=O)C(=O)NC(CC(C)C)C(=O)NC(Cc1ccccc1)C(=O)O	125	1.05657	-0.766127	0.216724	-1.52805	-1.8347	-1.34961
1245	SULFAMETHAZINE	Cc1cc(C)nc(NS(=O)(=O)c2ccc(N)cc2)n1	125	-0.617841	-0.134772	-0.0283503	-1.98881	-2.71172	1.43211
1246	3-PRENYL-4-HYDROXYACETOPHENONE	CC(=CCc1cc(ccc1O)C(=O)C)C	125	-1.76305	0.0758196	0.0121029	-1.44987	1.8922	-1.12148
1247	ACETYLPHENYLALANINE	CC(=O)NC(Cc1ccccc1)C(=O)O	125	-1.39261	-0.676727	-0.136808	-2.1601	-1.86675	-1.22682
1248	AMINOHIPPURIC ACID	Nc1ccc(cc1)C(=O)NCC(=O)O	125	-1.27884	-1.14041	-0.365604	-1.65283	-2.06737	-0.424561
1249	LASALOCID SODIUM	[Na+].CC[C@H](C1OC(CC)(C[C@@H]1C)C2CC[C@](O)(CC)[C@H](C)O2)C(=O)C(C)[C@@H](O)[C@H](C)CCc3ccc(C)c(O)c3C(=O)[O-]	125	2.57404	0.245564	1.45729	1.55662	1.32813	1.01941
1250	OSAJIN	CC(=CCc1c(O)c2C(=O)C(=COc2c3C=CC(C)(C)Oc13)c4ccc(O)cc4)C	125	0.390395	1.50288	-0.147183	-2.74085	6.46119	-2.00443
1251	OXFENDAZOLE	COC(=O)Nc1nc2ccc(cc2[nH]1)S(=O)c3ccccc3	125	-0.168944	0.929842	0.44946	-2.3926	-2.589	1.86481
1252	TRIPTONIDE	CC(C)[C@]12O[C@H]1[C@@H]3O[C@@]34[C@@]5(C)CCC6=C(COC6=O)[C@@H]5C[C@@H]7O[C@]47C2=O	125	0.131545	0.748626	-1.65602	5.12246	1.31017	2.04875
1253	AMSACRINE HYDROCHLORIDE	COc1cc(NS(=O)(=O)C)ccc1Cc2c3ccccc3nc4ccccc24	126	0.472637	2.09002	0.921074	-2.81248	-1.54304	1.97139
1254	ISONIAZID	NNC(=O)c1ccncc1	126	-1.96626	-1.1507	-0.415834	-0.638882	-0.694422	3.00513
1255	OCTOPAMINE HYDROCHLORIDE	Cl.NCC(O)c1ccc(O)cc1	126	-1.35344	-1.46305	1.08353	-2.27209	-0.808967	-1.68983
1256	PTAEROXYLIN	CC1=CCc2c(O)c3C(=O)C=C(C)Oc3cc2OC1	126	-1.13968	0.423175	-0.608741	-2.792	5.64882	-2.08089
1257	2,3-DIHYDROISOGEDUNIN	CC(=O)O[C@@H]1CC2C(C)(C)CCC(=O)[C@]2(C)C3CC[C@@]4(C)[C@@H](OC(=O)C5OC45[C@]13C)c6cocc6	126	0.868408	1.53161	-0.880041	5.65808	3.81972	9.47217
1258	3,4-DIMETHOXYDALBERGIONE	COC1=C(OC)C(=O)C(=CC1=O)[C@H](C=C)c2ccccc2	126	-0.904049	0.208234	-0.080537	0.0891819	0.56794	0.157971
1259	3,7-EPOXYCARYOPHYLLAN-6-OL	CC1(C)CC2C1CCC3(C)OC2(C)CCC3O	126	-1.60822	0.0932309	-0.952809	3.20378	-0.896245	-1.25543
1260	BETAMETHASONE 17,21-DIPROPIONATE	CCC(=O)OCC(=O)[C@@]1(OC(=O)CC)[C@@H](C)CC2C3CCC4=CC(=O)C=C[C@]4(C)C3(F)[C@@H](O)C[C@]12C	126	1.1119	0.652027	-0.7553	8.61747	0.542773	-2.18007
1261	CITRININ	C[C@H]1OC=C2C(=C(C(=O)O)C(=O)C(=C2[C@@H]1C)C)O	126	-1.14564	-0.778843	-1.01655	1.17268	0.618577	-1.05649
1262	FAMOTIDINE	NC(=Nc1nc(CSCC\C(=N/S(=O)(=O)N)\N)cs1)N	126	0.329667	-1.68691	-0.440967	-0.29945	-2.25244	0.516502
1263	HYDROCOTARNINE HYDROBROMIDE	Br.COc1c2CN(C)CCc2cc3OCOc13	126	-0.933163	-0.134944	0.933036	-3.04543	0.325677	-0.100728
1264	IPRIFLAVONE	CC(C)Oc1ccc2C(=O)C=C(Oc2c1)c3ccccc3	126	-0.904882	1.19364	0.182998	-3.80231	6.9978	-2.11077
1265	L-ALANINOL	C[C@@H](N)CO	126	-2.724	-1.73835	-0.636243	0.383444	-1.74615	-1.36756
1266	LIGUSTILIDE	CCC\C=C\1/OC(=O)C2=C1CCC=C2	126	-2.00204	0.0319764	-0.572033	2.31534	-0.151918	-0.95493
1267	MINOCYCLINE HYDROCHLORIDE	Cl.CN(C)[C@H]1[C@@H]2C[C@@H]3Cc4c(ccc(O)c4C(=O)C3=C(O)[C@]2(O)C(=O)C(=C1O)C(=O)N)N(C)C	126	1.77353	-0.98229	0.249337	-1.36819	0.58493	-0.880882
1268	STIGMASTA-4,22-DIEN-3-ONE	CC[C@H](\C=C\C(C)C1CCC2C3CCC4=CC(=O)CC[C@]4(C)C3CC[C@]12C)C(C)C	126	-0.450337	1.98419	-0.415603	9.8343	0.447674	-6.45615
1269	SUXIBUZONE	CCCCC1(COC(=O)CCC(=O)O)C(=O)N(N(C1=O)c2ccccc2)c3ccccc3	126	1.01134	0.942826	0.498502	0.237787	-0.897729	-0.0135639
1270	12-HYDROXY-4,4-BISNOR-4,8,11,13-PODOCARPATETRAEN-3-ONE	C[C@]12CCC(=O)C=C1CCc3ccc(O)cc23	127	-1.51523	0.560269	-0.496133	0.483331	2.10688	-2.25341
1271	3,16-DIDEOXYMEXICANOLIDE-3beta-DIOL	COC(=O)C[C@H]1C(C)(C)[C@@H](O)[C@@H]2CC3=C4CC(O)O[C@@H](c5cocc5)[C@]4(C)CCC3[C@@]1(C)C2=O	127	0.988803	0.828242	-0.825273	3.75998	2.42199	7.2548
1272	CHAULMOOGRIC ACID, ETHYL ESTER	CCOC(=O)CCCCCCCCCCCCC1CCC=C1	127	-0.614966	0.756264	0.662455	2.8966	-0.500999	0.0711793
1273	FIPEXIDE HYDROCHLORIDE	Cl.Clc1ccc(OCC(=O)N2CCN(Cc3ccc4OCOc4c3)CC2)cc1	127	0.49935	0.800381	1.4754	-3.05106	0.422276	0.400582
1274	1,3,5-TRIMETHOXYBENZENE	COc1cc(OC)cc(OC)c1	127	-1.96879	-0.23459	-0.0275576	-1.93398	1.09796	-0.761309
1275	1,4,5,8-TETRAHYDROXY-2,6-DIMETHYLANTHROQUINONE	Cc1cc(O)c2C(=O)c3c(O)c(C)cc(O)c3C(=O)c2c1O	127	-0.168324	0.314545	-0.464858	-2.12612	0.881011	-0.90781
1276	4'-METHOXYCHALCONE	COc1ccc(cc1)C(=O)\C=C\c2ccccc2	127	-1.32555	0.916317	0.443379	-3.29892	3.77069	-1.2031
1277	9-AMINO-1,2,3,4-TETRAHYDROACRIDINE HYDROCHLORIDE	Cl.Nc1c2CCCCc2nc3ccccc13	127	-1.19426	0.346175	1.36656	-2.48704	-3.88867	1.90058
1278	ANTIAROL	COc1cc(O)cc(OC)c1OC	127	-1.64219	-0.457424	-0.149116	-2.07122	1.12876	-1.27077
1279	APIIN	OC[C@H]1O[C@@H](Oc2cc(O)c3C(=O)C=C(Oc3c2)c4ccc(O)cc4)[C@H](O[C@@H]5OC[C@](O)(CO)[C@H]5O)[C@@H](O)[C@@H]1O	127	3.55883	-0.829339	-1.10563	-4.13168	9.22812	-4.45406
1280	AVOCADYNE ACETATE	CC(=O)OCC(O)CC(O)CCCCCCCCCCCC#C	127	-0.108115	-0.236151	0.572902	3.05803	-1.4893	-1.08681
1281	CYPROTERONE ACETATE	CC(=O)O[C@@]1(CCC2C3C=C(Cl)C4=CC(=O)[C@@H]5C[C@@H]5[C@]4(C)C3CC[C@]12C)C(=O)C	127	-0.0488515	0.963515	-1.05577	6.06284	0.573514	-1.31907
1282	DIURON	CN(C)C(=O)Nc1ccc(Cl)c(Cl)c1	127	-1.9799	-0.0125248	-0.120068	-1.60762	-2.43588	0.323917
1283	FLUOCINONIDE	CC(=O)OCC(=O)[C@@]12OC(C)(C)O[C@@H]1CC3C4C[C@H](F)C5=CC(=O)C=C[C@]5(C)[C@@]4(F)[C@@H](O)C[C@]23C	127	0.948747	0.31383	-1.30047	7.07707	0.968106	-0.188264
1284	FORMESTANE	CC1=C2CCC3C4CCC(=O)[C@@]4(C)CCC3[C@@]2(C)CCC1=O	127	-1.25042	0.90807	-0.976679	6.53891	-0.0667902	-4.01882
1285	NEROLIDOL	CC(=CCC\C(=C\CCC(C)(O)C=C)\C)C	127	-1.79946	-0.113653	0.121356	3.79516	-0.821512	-2.16721
1286	OXYQUINOLINE HEMISULFATE	Oc1cccc2cccnc12.OS(=O)(=O)O	127	-0.604769	-0.817004	1.10861	-1.74134	-1.83393	1.94611
1287	PREDNISONE	C[C@]12CC(=O)C3C(CCC4=CC(=O)C=C[C@]34C)C1CC[C@]2(O)C(=O)CO	127	-0.148593	-0.136867	-1.24594	8.74305	0.166952	-4.99147
1288	QUINALIZARIN	Oc1ccc2C(=O)c3c(O)ccc(O)c3C(=O)c2c1O	127	-0.298029	0.038183	-0.505052	-1.99336	0.822843	-1.06949
1289	RIFAXIMIN	CO[C@H]1\C=C\O[C@@]2(C)Oc3c(C)c(O)c4c(O)c(NC(=O)\C(=C/C=C/[C@H](C)[C@H](O)[C@@H](C)C(O)[C@@H](C)[C@H](OC(=O)C)[C@@H]1C)\C)c5c(nc6cc(C)ccn56)c4c3C2=O	127	4.15501	2.32761	-0.19523	-0.59259	2.31071	2.57373
1290	APIGENIN TRIACETATE	CC(=O)Oc1ccc(cc1)C2=CC(=O)c3c(OC(=O)C)cc(OC(=O)C)cc3O2	128	0.577176	0.717002	0.145871	-3.21787	7.28337	-1.69159
1291	PAEONOL	COc1ccc(C(=O)C)c(O)c1	128	-1.90994	-0.472255	-0.184365	-2.87873	3.43187	-1.46106
1292	PRIMAQUINE DIPHOSPHATE	COc1cc(NC(C)CCCN)c2ncccc2c1.OP(=O)(O)O.OP(=O)(O)O	128	2.44284	-2.17121	2.33631	-1.03582	-1.50764	1.89027
1293	QUININE ETHYL CARBONATE	CCOC(=O)O[C@H]([C@H]1C[C@@H]2CCN1C[C@@H]2C=C)c3ccnc4ccc(OC)cc34	128	0.756518	1.63014	0.108603	-1.46684	-1.34993	4.45768
1294	SERICETIN DIACETATE	CC(=CCc1c2OC(C)(C)C=Cc2c(OC(=O)C)c3C(=O)C(=C(Oc13)c4ccccc4)OC(=O)C)C	128	1.09433	1.74335	0.148561	-1.17306	4.97845	0.994248
1295	2-HYDROXY-5 (6)EPOXY-TETRAHYDROCARYOPHYLLENE	CC1(C)CC2C1CCC3(C)OC3CCC2(C)O	128	-1.60822	0.0932309	-0.952809	5.01953	0.175293	0.153084
1296	2-ISOPROPYL-3-METHOXYCINNAMIC ACID	COc1cccc(\C=C\C(=O)O)c1C(C)C	128	-1.49521	0.0152727	0.0319214	-1.93207	1.98641	-0.373493
1297	ACEMETACIN	COc1ccc2c(c1)c(CC(=O)OCC(=O)O)c(C)n2C(=O)c3ccc(Cl)cc3	128	0.647943	1.38224	0.67283	-3.10441	-1.77608	2.40619
1298	ATENOLOL	CC(C)NCC(O)COc1ccc(CC(=O)N)cc1	128	-0.527802	-0.889125	0.0158465	-2.37441	0.436632	-1.22372
1299	CHAULMOSULFONE	O=C(CCCCCCCCCCCCC1CCCC1)Nc2ccc(cc2)S(=O)(=O)c3ccc(NC(=O)CCCCCCCCCCCCC4CCCC4)cc3	128	4.12931	4.12951	2.22656	-0.289593	-2.16941	-0.0919504
1300	CORTISONE ACETATE	CC(=O)OCC(=O)[C@@]1(O)CCC2C3CCC4=CC(=O)CC[C@]4(C)C3C(=O)C[C@]12C	128	0.201563	0.0827362	-1.07763	10.6352	0.821086	-5.11269
1301	DICLOFENAC SODIUM	[Na+].[O-]C(=O)Cc1ccccc1Nc2c(Cl)cccc2Cl	128	-0.574045	0.061146	1.71767	-1.89956	-2.11335	0.314406
1302	ESTRADIOL	C[C@]12CCC3C(CCc4cc(O)ccc34)C1CC[C@@H]2O	128	-0.994459	0.87744	-0.673693	0.337879	0.554371	-1.94484
1303	GLUCONOLACTONE	OC[C@@H]1OC(=O)[C@@H](O)[C@H](O)[C@H]1O	128	-1.29397	-2.19394	-1.17582	1.2603	-0.175863	-0.112005
1304	HYDROXYPROGESTERONE	CC(=O)[C@@]1(O)CCC2C3CCC4=CC(=O)CC[C@]4(C)C3CC[C@]12C	128	-0.760161	0.53332	-1.06408	10.3074	0.31747	-6.6779
1305	LARIXOL ACETATE	CC(=O)O[C@H]1CC(=C)C(CC[C@](C)(O)C=C)C2(C)CCCC(C)(C)C12	128	-0.652586	0.395556	-0.36051	6.29144	0.980245	0.60299
1306	MUCRONULATOL(+/-)	COc1ccc(C2COc3cc(O)ccc3C2)c(OC)c1O	128	-0.311324	0.68566	-0.0649823	-3.42185	2.71054	-1.47901
1307	PYROCATECHUIC ACID	OC(=O)c1cccc(O)c1O	128	-1.67237	-0.881448	-0.434841	-2.1637	0.131318	-0.709975
1308	SAPINDOSIDE A	C[C@H]1O[C@H](O[C@H]2[C@H](O)[C@H](O)CO[C@@H]2O[C@H]3CC[C@@]4(C)C(CC[C@]5(C)C4CC=C6[C@@H]7CC(C)(C)CC[C@@]7(CC[C@@]56C)C(=O)O)[C@]3(C)CO)[C@@H](O)[C@H](O)[C@@H]1O	128	4.10552	0.472605	-2.0077	6.90493	2.33089	0.533469
1309	VULPINIC ACID	COC(=O)\C(=C\1/OC(=O)C(=C1O)c2ccccc2)\c3ccccc3	128	-0.235469	0.759305	0.0416133	-1.65983	1.14806	1.05694
1310	KHAYANTHONE	CC(=O)O[C@@H]1C[C@H](OC(=O)C)[C@]2(C)C3CC[C@@]4(C)[C@@H](C(=O)[C@H]5O[C@@]45[C@]3(C)[C@@H](CC2C1(C)C)OC(=O)C)c6cocc6	129	1.85936	1.33311	-0.742016	4.87599	3.25376	9.14285
1311	1- (2-METHOXYPHENYL)PIERAZINE HYDROCHLORIDE	Cl.COc1ccccc1N2CCNCC2	129	-1.25867	-0.623753	1.1144	-1.98521	-1.75187	-0.516608
1312	BUTAMBEN	CCCCOC(=O)c1ccc(N)cc1	129	-1.54559	-0.241806	0.0702019	-0.794623	-1.8455	0.160893
1313	LEVODOPA	N[C@@H](Cc1ccc(O)c(O)c1)C(=O)O	129	-0.994692	-1.77563	-0.564638	-2.54283	0.224957	-1.98011
1314	PHENYTOIN SODIUM	[Na+].O=C1NC(C(=O)[N-]1)(c2ccccc2)c3ccccc3	129	-0.769365	0.156499	1.44369	-1.47831	-1.75395	0.134554
1315	PIRENPERONE	CC1=C(CCN2CCC(CC2)C(=O)c3ccc(F)cc3)C(=O)N4C=CC=CC4=N1	129	0.0146689	0.890539	-0.376264	-1.04823	-0.86539	0.838683
1316	PYRANTEL PAMOATE	CN1CCCN=C1\C=C\c2cccs2.OC(=O)c3cc4ccccc4c(Cc5c(O)c(cc6ccccc56)C(=O)O)c3O	129	3.12601	2.45233	2.24326	-2.13675	-0.913297	3.72615
1317	AMINOCYCLOPROPANECARBOXYLIC ACID	NC1(CC1)C(=O)O	130	-2.26052	-2.08707	-0.943632	1.44661	-1.19697	-1.86703
1318	BENDIOCARB	CNC(=O)Oc1cccc2OC(C)(C)Oc12	130	-1.33454	-0.186295	-0.377229	-1.09582	-1.16168	-0.342312
1319	CLONIDINE HYDROCHLORIDE	Cl.Clc1cccc(Cl)c1N=C2NCCN2	130	-1.12118	-0.491767	1.0288	-1.68034	-1.97191	-0.663107
1320	DIMETHYL 4,4-o-PHENYLENE-BIS (3-THIOPHANATE)	COC(=O)NC(=S)Nc1ccccc1NC(=S)NC(=O)OC	130	0.0813265	-0.317492	0.00472867	-1.55847	-2.11095	0.0738901
1321	HERNIARIN	COc1ccc2C=CC(=O)Oc2c1	130	-1.89736	0.0472492	-0.310109	-3.01922	6.35772	-0.42634
1322	NIFENAZONE	CN1N(C(=O)C(=C1C)NC(=O)c2cccnc2)c3ccccc3	130	-0.457178	0.251299	-0.0971618	-1.89173	-1.09832	2.66628
1323	RIBOFLAVIN	Cc1cc2N=C3C(=O)NC(=O)N=C3N(C[C@@H](O)[C@@H](O)[C@@H](O)CO)c2cc1C	130	0.994406	-1.00382	-0.90153	-1.36346	-0.463141	-0.202692
1324	2,4,5-TRICHLOROPHENOXYACETIC ACID	OC(=O)COc1cc(Cl)c(Cl)cc1Cl	130	-1.55976	0.070832	-0.0230269	-1.72816	-0.625275	-0.729401
1325	CHLOROGUANIDE HYDROCHLORIDE	Cl.CC(C)NC(=N)NC(=N)Nc1ccc(Cl)cc1	130	-0.42997	-1.11492	1.36701	-1.23005	-2.92412	-0.276564
1326	ISOKOBUSONE	CC1(C)CC2C1CCC(=C)C(O)CCC2=O	130	-1.85924	-0.155911	-0.811439	5.33159	-0.369046	-2.16629
1327	METHYL EVERNINIC ACID	COC(=O)c1c(C)cc(OC)cc1O	130	-1.58063	-0.347361	-0.134587	-3.23007	2.43696	-1.06104
1328	THEAFLAVIN	O[C@@H]1Cc2c(O)cc(O)cc2O[C@@H]1C3=Cc4c(cc(O)c(O)c4C(=O)C(=C3)O)[C@H]5Oc6cc(O)cc(O)c6C[C@@H]5O	130	3.35892	0.61568	-0.977024	-3.25952	6.65635	-1.86793
1329	1S,2R-PHENYLPROPANOLAMINE HYDROCHLORIDE	Cl.C[C@H](N)[C@H](O)c1ccccc1	131	-1.6133	-1.12845	1.21968	-1.51761	-1.98342	-0.184251
1330	DROPERIDOL	Fc1ccc(cc1)C(=O)CCCN2CCC(=CC2)N3C(=O)Nc4ccccc34	131	0.169888	1.17829	0.125047	-3.15169	-3.40507	0.912323
1331	KETANSERIN TARTRATE	Fc1ccc(cc1)C(=O)C2CCN(CCN3C(=O)Nc4ccccc4C3=O)CC2	131	0.279421	1.15046	0.00248773	-2.92943	-4.10411	1.15597
1332	alpha-MANGOSTIN	COc1c(O)cc2Oc3cc(O)c(CC=C(C)C)c(O)c3C(=O)c2c1CC=C(C)C	131	0.618528	1.30091	0.0772817	-1.97285	2.77114	-1.15785
1333	DUARTIN, DIMETHYL ETHER	COc1ccc([C@@H]2COc3c(C2)ccc(OC)c3OC)c(OC)c1OC	131	0.0556313	1.05644	0.233645	-2.66551	1.16995	-0.223415
1334	METHYL ROBUSTONE	COc1c2C=CC(C)(C)Oc2cc3OC=C(C(=O)c13)c4ccc5OCOc5c4	131	0.210951	1.52076	-0.352494	-3.11044	6.65582	-0.732265
1335	PRAZOSIN HYDROCHLORIDE	Cl.COc1cc2nc(nc(N)c2cc1OC)N3CCN(CC3)C(=O)c4occc4	131	0.942232	0.686336	1.62973	-2.63326	-3.55794	3.94446
1336	SULFANITRAN	CC(=O)Nc1ccc(cc1)S(=O)(=O)Nc2ccc(cc2)[N+](=O)[O-]	131	-0.172242	0.0297603	0.120094	-1.32045	-2.01805	0.308294
1337	2-METHYL-3-HYDROXYETHYLENEPYRAN-4-ONE	CC1=C(\C=C\O)C(=O)C=CO1	132	-2.1686	-1.12985	-0.74517	1.13081	0.612371	-1.22288
1338	CHLOROGENIC ACID	O[C@@H]1C[C@](O)(C[C@@H](OC(=O)\C=C\c2ccc(O)c(O)c2)[C@@H]1O)C(=O)O	132	0.826183	-1.4107	-0.818435	0.217931	2.91153	0.197278
1339	DEOXYANDIROBIN LACTONE	CC1(C)[C@H](O)C=C[C@]2(C)C3CC[C@@]4(C)[C@@H](OC(=O)C=C4[C@]3(C)OC(=O)CC12)c5cocc5	132	0.337229	1.20347	-0.886678	4.25056	2.66724	7.10389
1340	DIPHENYLUREA	O=C(Nc1ccccc1)Nc2ccccc2	132	-1.4439	0.398492	0.17059	-1.39079	-1.99706	0.0147149
1341	GLYBURIDE	COc1ccc(Cl)cc1C(=O)NCCc2ccc(cc2)S(=O)(=O)NC(=O)NC3CCCCC3	132	1.10511	0.959833	0.230624	-1.98243	-1.63274	-0.971145
1342	KHIVORIN	CC(=O)O[C@@H]1C[C@H](OC(=O)C)[C@@]2(C)C(C[C@@H](OC(=O)C)[C@]3(C)C2CC[C@@]4(C)[C@@H](OC(=O)[C@H]5O[C@@]345)c6cocc6)C1(C)C	132	2.04465	1.33631	-0.783498	4.64679	3.52993	9.79156
1343	MEPHENTERMINE SULFATE	CNC(C)(C)Cc1ccccc1.OS(=O)(=O)O	132	-0.704848	-1.20593	1.10163	-1.23947	-1.11773	-0.432715
1344	PAROXETINE HYDROCHLORIDE	Cl.Fc1ccc(cc1)[C@@H]2CCNC[C@H]2COc3ccc4OCOc4c3	132	0.178061	0.697975	1.40845	-2.8818	-0.574053	-0.784499
1345	PIPERAZINE	C1CNCCN1	132	-2.56416	-1.48981	-0.851595	0.0149682	-2.17428	-1.49781
1346	3-METHYLXANTHINE	CN1C(=O)NC(=O)c2nc[nH]c12	132	-1.72298	-0.877929	-0.635458	-1.18525	-2.6432	0.808961
1347	BROMO-3-HYDROXY-4-(SUCCIN-2-YL)-CARYOLANE gamma-LACTONE	CC1(C)CC2C1CC[C@]3(CBr)CCC4C(CC(=O)O)C(=O)O[C@]24C3	132	-0.319395	0.56715	-0.951182	4.03839	-0.289694	-1.07104
1348	CARBAMAZEPINE	NC(=O)N1c2ccccc2C=Cc3ccccc13	132	-1.42977	0.85163	-0.0523488	-2.15036	0.424597	0.160007
1349	CHLORTHALIDONE	NS(=O)(=O)c1cc(ccc1Cl)C2(O)NC(=O)c3ccccc23	132	-0.238649	0.198782	-0.246415	-2.0888	-2.37285	0.231198
1350	CINEOLE	C[C@@]12CC[C@@H](CC1)C(C)(C)O2	132	-2.28579	0.0713371	-0.838918	1.51668	-0.67751	-0.372455
1351	DIMETHADIONE	CC1(C)OC(=O)NC1=O	132	-2.38649	-1.0794	-0.792509	0.500807	-1.52682	-0.507672
1352	EMODIC ACID	OC(=O)c1cc(O)c2C(=O)c3c(O)cc(O)cc3C(=O)c2c1	132	0.0387382	-0.0150586	-0.49215	-2.72171	1.5889	-1.55067
1353	FLUMETHASONE	C[C@@H]1CC2C3C[C@H](F)C4=CC(=O)C=C[C@]4(C)[C@@]3(F)[C@@H](O)C[C@]2(C)[C@@]1(O)C(=O)CO	132	0.226308	-0.126537	-1.3044	6.34496	-0.526134	-3.56748
1354	KOPARIN 2'-METHYL ETHER	COc1ccc(C2=COc3cc(O)ccc3C2=O)c(OC)c1O	132	-0.119857	0.454486	-0.154776	-3.82738	4.82388	-2.25135
1355	GUAIAZULENE	CC(C)c1ccc(C)c2ccc(C)c2c1	133	-2.01628	1.29186	0.390082	-1.51386	-1.19879	0.286775
1356	INDOLE-2-CARBOXYLIC ACID	OC(=O)c1cc2ccccc2[nH]1	133	-1.68569	0.168724	0.0491397	-1.88919	-1.66669	0.165975
1357	MECLIZINE HYDROCHLORIDE	Cl.Cl.Cc1cccc(CN2CCN(CC2)C(c3ccccc3)c4ccc(Cl)cc4)c1	133	0.626934	1.62875	3.63026	-2.63644	-2.69747	0.306326
1358	MELOXICAM	[Na+].CN1C(=C([O-])c2ccccc2S1(=O)=O)C(=O)Nc3ncc(C)s3	133	0.00892272	-0.527158	1.1603	-2.1213	-2.1915	1.44751
1359	OLEANOIC ACID	CC1(C)CC[C@@]2(CC[C@]3(C)C(=CCC4[C@@]5(C)CC[C@@H](O)C(C)(C)C5CC[C@@]34C)C2C1)C(=O)O	133	0.150256	1.59814	-1.13776	5.81824	0.63269	-0.298339
1360	5-HYDROXY-7-METHOXYISOFLAVONE	COc1cc(O)c2C(=O)C(=COc2c1)c3ccccc3	133	-0.786534	0.702444	-0.0516875	-4.99519	6.88513	-2.77458
1361	COSMOSIIN HEXAACETATE	CC(=O)OC[C@H]1O[C@@H](Oc2cc(OC(=O)C)c3C(=O)C=C(Oc3c2)c4ccc(OC(=O)C)cc4)[C@H](OC(=O)C)[C@@H](OC(=O)C)[C@@H]1OC(=O)C	133	3.82754	0.721868	0.193106	-1.55738	8.39215	-0.26698
1362	GUVACINE HYDROCHLORIDE	Cl.OC(=O)C1=CCCNC1	133	-1.78775	-2.38396	0.50912	1.4314	-1.60152	-2.07096
1363	LYCOPODINE PERCHLORATE	CC1C[C@H]2CC(=O)[C@H]3CCCN4CCC[C@H]2[C@]34C1.OCl(=O)(=O)=O	133	-0.287831	-0.195699	0.157876	1.76048	-2.48881	-0.556352
1364	NEROL	CC(=CCC\C(=C\CO)\C)C	133	-2.36937	-0.56729	-0.153719	2.57952	-1.09367	-2.03111
1365	ASTEMIZOLE	COc1ccc(CCN2CCC(CC2)Nc3nc4ccccc4n3Cc5ccc(F)cc5)cc1	134	1.25056	2.72809	1.04397	-4.07217	-3.13957	1.84995
1366	ESCULETIN	Oc1cc2OC(=O)C=Cc2cc1O	134	-1.58419	-0.373538	-0.571746	-2.59132	4.9615	-0.693361
1367	HYDROCORTISONE BUTYRATE	CCCC(=O)O[C@@]1(CCC2[C@@H]3CCC4=CC(=O)CC[C@]4(C)C3[C@@H](O)C[C@]12C)C(=O)CO	134	0.625974	0.243107	-0.945647	9.48011	0.748364	-4.11354
1368	IRIGENOL	Oc1cc2OC=C(C(=O)c2c(O)c1O)c3cc(O)c(O)c(O)c3	134	0.506455	-0.386845	-0.677999	-3.67199	5.00067	-2.50319
1369	PARGYLINE HYDROCHLORIDE	Cl.CN(CC#C)Cc1ccccc1	134	-1.89536	-0.247403	1.56923	-2.02937	-2.2457	0.101232
1370	POMIFERIN	CC(=CCc1c(O)c2C(=O)C(=COc2c3C=CC(C)(C)Oc13)c4ccc(O)c(O)c4)C	134	0.717003	1.28005	-0.268742	-2.73087	6.59599	-1.87329
1371	WARFARIN	CC(=O)CC(C1=C(O)c2ccccc2OC1=O)c3ccccc3	134	-0.417716	0.787867	0.0894223	-1.04041	1.73196	0.572077
1372	ANTHRALIN	Oc1cccc2Cc3cccc(O)c3C(=O)c12	134	-1.14342	0.650797	-0.185246	-1.98622	0.217148	-0.740342
1373	EPIGALLOCATECHIN-3-MONOGALLATE	Oc1cc(O)c2C[C@@H](OC(=O)c3cc(O)c(O)c(O)c3)[C@H](Oc2c1)c4cc(O)c(O)c(O)c4	134	2.347	0.302739	-0.389438	-3.47282	4.77083	-1.2911
1374	ISOTRETINON	C\C(=C/C=C/C(=C\C(=O)O)/C)\C=C\C1=C(C)CCCC1(C)C	134	-1.26797	0.43594	-0.18213	2.01749	-0.525861	-1.81618
1375	LUFENURON	FC(C(F)(F)F)C(F)(F)Oc1cc(Cl)c(NC(=O)NC(=O)c2c(F)cccc2F)cc1Cl	134	0.386455	1.58949	0.500379	-2.07707	-2.20697	0.018443
1376	ADENOSINE PHOSPHATE	Nc1ncnc2c1ncn2C3O[C@H](COP(=O)(O)O)[C@@H](O)[C@H]3O	135	1.06945	-1.23748	-0.702468	-0.554036	-2.48729	1.34343
1377	AZACITIDINE	NC1=NC(=O)N(C=N1)[C@@H]2O[C@H](CO)[C@@H](O)[C@H]2O	135	-0.473758	-1.9044	-1.33444	0.44649	-1.39474	-0.713613
1378	beta-CARYOPHYLLENE ALCOHOL	CC12CCCC(O)(C1)C3CC(C)(C)C3CC2	135	-1.81189	0.346207	-0.857865	4.45348	-1.51713	-2.82254
1379	BETA-PROPIOLACTONE	O=C1CCO1	135	-2.92043	-1.05528	-0.686351	0.761186	-0.884047	-0.428647
1380	CHUKRASIN METHYL ETHER	CO[C@@H]1C(OC(=O)C(C)C)[C@@]2(C)[C@@H](OC(=O)\C(=C(/OC)\C(C)C)\C2[C@]34OC5(C)OC67CC(C)([C@H](CC(=O)OC)[C@@]6(C)[C@@]13O5)C(OC(=O)C)[C@]7(OC)[C@H]4OC)c8cocc8	135	4.85218	1.83178	-0.874666	3.55361	3.60549	9.14625
1381	DESIPRAMINE HYDROCHLORIDE	Cl.CNCCCN1c2ccccc2CCc3ccccc13	135	-0.535548	0.649069	1.68478	-1.9082	-1.96864	-0.763811
1382	DIHYDROJASMONIC ACID	CCCCCC1C(CC(=O)O)CCC1=O	135	-1.51525	-0.485017	-0.273147	2.39763	-0.911485	-1.6924
1383	LEUCOVORIN CALCIUM	[Ca+2].NC1=NC(=O)C2=C(NCC(CNc3ccc(cc3)C(=O)N[C@@H](CCC(=O)[O-])C(=O)[O-])N2C=O)N1	135	2.57115	-2.62413	0.430023	-0.449005	-2.45254	0.770096
1384	2,4,5-TRICHLOROPHENOXYACETIC ACID, METHYL ESTER	COC(=O)COc1cc(Cl)c(Cl)cc1Cl	135	-1.5463	0.268542	0.117001	-1.19813	0.121525	1.00888
1385	2'-METHOXYFORMONETIN	COc1ccc(C2=COc3cc(O)ccc3C2=O)c(OC)c1	135	-0.446465	0.67732	-0.0332176	-5.08278	7.66156	-3.22248
1386	4-ACETOXYPHENOL	CC(=O)Oc1ccc(O)cc1	135	-1.98401	-0.481988	-0.177655	-1.81191	2.25206	-1.03186
1387	BOLDINE	COc1cc2c(CC3N(C)CCc4cc(O)c(OC)c2c34)cc1O	135	-0.0762432	0.927694	-0.290433	-2.86959	0.141532	-0.403816
1388	DERRUBONE	CC(=CCc1c(O)cc2OC=C(C(=O)c2c1O)c3ccc4OCOc4c3)C	135	0.307626	1.14797	-0.228737	-3.62644	6.94216	-2.64967
1389	DIGOXIN	C[C@H]1O[C@H](C[C@H](O)[C@@H]1O)O[C@H]2[C@@H](O)C[C@H](O[C@H]3[C@@H](O)C[C@H](O[C@H]4CC[C@@]5(C)[C@H](CCC6C5C[C@@H](O)[C@]7(C)[C@H](CC[C@]67O)C8=CC(=O)OC8)C4)O[C@@H]3C)O[C@@H]2C	135	4.61486	0.445649	-2.17414	10.5212	1.98153	-0.603964
1390	LAWSONE	OC1=CC(=O)c2ccccc2C1=O	135	-1.83513	-0.237432	-0.476729	-1.87507	1.60788	-0.84511
1391	MARMESIN	CC(C)(O)[C@@H]1Cc2cc3C=CC(=O)Oc3cc2O1	135	-1.11595	0.211323	-0.56991	-1.30316	4.40276	0.227319
1392	TETRACAINE HYDROCHLORIDE	Cl.CCCCNc1ccc(cc1)C(=O)OCCN(C)C	135	-0.425908	-0.499909	1.76968	-1.35606	-2.9055	0.394282
1393	1-PHENYLBIGUANIDE HYDROCHLORIDE	Cl.NC(=N)NC(=N)Nc1ccccc1	136	-0.906352	-1.56824	1.16121	-1.72736	-3.16441	-0.300225
1394	3-PINANONE OXIME	CC1[C@H]2C[C@@H](C/C/1=N\O)C2(C)C	136	-1.96822	-0.135859	-0.956766	2.72267	-0.831537	-2.36067
1395	TRIMETHOBENZAMIDE HYDROCHLORIDE	Cl.COc1cc(cc(OC)c1OC)C(=O)NCc2ccc(OCCN(C)C)cc2	136	0.833185	0.0454693	1.9869	-3.27548	-0.159374	-0.12874
1396	3-HYDROXYCOUMARIN	OC1=Cc2ccccc2OC1=O	136	-1.90567	-0.222198	-0.465108	-2.5268	3.03501	0.378739
1397	CEPHALORIDINE	[O-]C(=O)C1=C(C[n+]2ccccc2)CSC3C(NC(=O)Cc4cccs4)C(=O)N13	136	0.528603	0.446863	-0.0991963	-0.858924	-2.90522	3.35999
1398	DEHYDROABIETAMIDE	CC(C)c1ccc2c(CCC3C(C)(CCCC23C)C(=O)N)c1	136	-1.12607	1.08722	-0.247701	-1.24482	-0.74881	-0.372023
1399	ENDRIN	ClC1=C(Cl)C2(Cl)C3C4CC(C5OC45)C3C1(Cl)C2(Cl)Cl	136	-1.0771	1.03372	-1.09369	0.981268	-1.55502	-1.03961
1400	PRAVASTATIN SODIUM	[Na+].CCC(C)C(=O)O[C@H]1C[C@H](O)C=C2C=C[C@H](C)[C@H](CC[C@@H](O)C[C@@H](O)CC(=O)[O-])C12	136	1.20331	-1.48895	0.910422	5.00025	-0.320132	-0.573506
1401	14-METHOXY-4,4-BISNOR-8,11,13-PODOCARPATRIEN-3-ONE	COc1cccc2c1CCC3CC(=O)CC[C@]23C	137	-1.49357	0.717754	-0.3648	-0.820785	1.36754	-0.576756
1402	EVERNINIC ACID	COc1cc(C)c(C(=O)O)c(O)c1	137	-1.59408	-0.545314	-0.274666	-3.27698	2.44815	-1.10878
1403	INDOPROFEN	CC(C(=O)O)c1ccc(cc1)N2Cc3ccccc3C2=O	137	-0.747502	0.780147	0.0636507	-2.19021	-0.450463	0.142201
1404	LEVOFLOXACIN	C[C@H]1COc2c(N3CCN(C)CC3)c(F)cc4C(=O)C(=CN1c24)C(=O)O	137	0.116933	-0.397317	-0.976354	-2.48397	0.861398	-0.298961
1405	PHENACEMIDE	NC(=O)NC(=O)Cc1ccccc1	137	-1.80448	-0.701417	-0.240424	-1.97401	-1.54957	-0.390756
1406	ALBIZZIINE	NC(CNC(=O)N)C(=O)O	137	-1.64202	-2.93546	-0.912896	-0.0466688	-1.8538	-1.88169
1407	APOMORPHINE HYDROCHLORIDE	Cl.CN1CCc2cccc3c2C1Cc4ccc(O)c(O)c34	137	-0.418657	0.55325	1.11589	-3.00297	-1.22875	-0.703359
1408	CLOFOCTOL	CC(C)(C)CC(C)(C)c1ccc(O)c(Cc2ccc(Cl)cc2Cl)c1	137	-0.73875	1.9272	0.670322	-2.05662	-0.968693	-0.732131
1409	CORYNANTHINE	COC(=O)[C@@H]1C(O)CC[C@H]2CN3CCc4c([nH]c5ccccc45)[C@@H]3C[C@H]12	137	0.136839	1.16632	-0.40918	0.585843	-1.79995	1.63893
1410	DANTRON	Oc1cccc2C(=O)c3cccc(O)c3C(=O)c12	137	-0.951245	0.483851	-0.261935	-1.98622	0.217148	-0.740342
1411	EMETINE	Cl.Cl.CC[C@H]1CN2CCc3cc(OC)c(OC)cc3C2C[C@@H]1CC4NCCc5cc(OC)c(OC)cc45	137	1.91306	0.984664	2.87773	-2.04311	-1.20413	-0.293697
1412	NOCODAZOLE	COC(=O)Nc1nc2cc(ccc2[nH]1)C(=O)c3cccs3	137	-0.248352	0.994511	0.471697	-2.14779	-2.80913	3.64202
1413	PURPUROGALLIN	OC1=CC=Cc2cc(O)c(O)c(O)c2C1=O	137	-0.979618	-0.7169	-0.768545	-1.98194	2.36565	-1.08707
1414	ACETYLSEROTONIN	CC(=O)NCCc1c[nH]c2ccc(O)cc12	138	-1.08464	-0.0863558	0.0770939	-2.03604	-0.901874	-0.91233
1415	CLOPIDOL	Cc1nc(C)c(Cl)c(O)c1Cl	138	-2.16446	-0.144568	-0.229271	-1.29409	-2.43595	0.128432
1416	EPOXYGEDUNIN	CC(=O)O[C@@H]1CC2C(C)(C)C(=O)C3OC3[C@]2(C)C4CC[C@@]5(C)[C@@H](OC(=O)C6OC56[C@]14C)c7cocc7	138	1.23907	1.50858	-1.11102	5.10037	3.70814	9.84588
1417	TOTAROL-19-CARBOXYLIC ACID, METHYL ESTER	COC(=O)[C@@]1(C)CCC[C@@]2(C)C1CCc3c(C(C)C)c(O)ccc23	138	-0.685292	1.16571	-0.240866	-1.11815	1.32116	0.393038
1418	ACETYL TYROSINE ETHYL ESTER	CCOC(=O)C(Cc1ccc(O)cc1)NC(=O)C	138	-0.906334	-0.610686	-0.0334503	-1.80148	0.00955944	-1.41807
1419	DIHYDROSPATHELIACHROMENE	CC1=CC(=O)c2c(O)c3CCC(C)(C)Oc3cc2O1	138	-1.13426	0.421725	-0.609344	-2.47706	5.60692	-1.62142
1420	KHAYASIN C	CCC(=O)OC1[C@@H]2CC3=C4CC(=O)O[C@@H](c5cocc5)[C@]4(C)CCC3[C@](C)([C@@H](CC(=O)OC)C1(C)C)C2=O	138	1.32836	1.43264	-0.47729	4.3448	3.27193	8.21803
1421	METHYLPREDNISOLONE	C[C@H]1CC2C3CC[C@](O)(C(=O)CO)[C@@]3(C)C[C@H](O)C2[C@@]4(C)C=CC(=O)C=C14	138	0.0597162	-0.180356	-1.29697	8.31535	0.0891368	-4.47042
1422	VERATRINE SULFATE	C\C=C(\C)/C(=O)O[C@H]1CC[C@@]2(C)[C@@H]3CC[C@H]4[C@]5(O)C[C@H](O)[C@@]6(O)[C@@H](CN7C[C@@H](C)CC[C@H]7[C@@]6(C)O)[C@]5(O)C[C@]24O[C@]13O.OS(=O)(=O)O	138	4.10987	-1.15371	-1.07705	3.97223	-0.593816	1.63578
1423	7beta-HYDROXY-7-DESACETOXYKHIVORINIC ACID, METHYL ESTER	COC(=O)[C@@H]1OC(=O)C2OC23[C@@]1(C)CCC4[C@@]5(C)[C@H](C[C@@H](OC(=O)C)C(C)(C)C5C[C@H](O)[C@@]34C)OC(=O)C	139	1.65076	0.242769	-1.29165	5.73707	2.36408	5.69388
1424	ALDICARB	CNC(=O)O\N=C\C(C)(C)SC	139	-1.87781	-1.15471	-0.387668	0.431338	-0.971581	-0.339846
1425	CEFACLOR	N[C@@H](C(=O)N[C@H]1[C@H]2SCC(=C(N2C1=O)C(=O)O)Cl)c3ccccc3	139	0.221637	-1.11386	-0.812715	-1.48147	-2.40519	0.0359693
1426	ESTRADIOL DIACETATE	CC(=O)O[C@H]1CCC2C3CCc4cc(OC(=O)C)ccc4C3CC[C@]12C	139	-0.297376	1.21339	-0.358021	1.57326	4.37461	1.92088
1427	ESTRADIOL VALERATE	CCCCC(=O)O[C@H]1CCC2C3CCc4cc(O)ccc4C3CC[C@]12C	139	-0.219764	1.49268	-0.224929	2.1089	2.60628	1.13713
1428	3,4-DIDESMETHYL-5-DESHYDROXY-3'-ETHOXYSCLEROIN	CCOc1cccc(c1)C(=O)c2ccc(O)c(O)c2O	139	-0.411724	0.199794	0.0771234	-2.73262	1.68949	-1.07702
1429	7,2'-DIMETHOXYFLAVONE	COc1ccc2C(=O)C=C(Oc2c1)c3ccccc3OC	139	-0.777769	0.96559	0.101997	-4.52603	6.93662	-2.34911
1430	CRINAMINE	COC1C[C@H]2N3C[C@@H](O)C2(C=C1)c4cc5OCOc5cc4C3	139	-0.34816	0.374874	-0.97235	-1.40981	0.264652	0.274711
1431	DIHYDROGEDUNIN	CC(=O)O[C@@H]1CC2C(C)(C)C(=O)CC[C@]2(C)C3CC[C@@]4(C)[C@@H](OC(=O)C5OC45[C@]13C)c6cocc6	139	0.868408	1.53161	-0.880041	6.39903	3.92045	9.21922
1432	ETOPOSIDE	COc1cc(cc(OC)c1O)[C@H]2[C@@H]3C(COC3=O)C(OC4O[C@@H]5COC(C)O[C@H]5[C@H](O)[C@H]4O)c6cc7OCOc7cc26	139	3.06826	0.84559	-1.09318	-0.241438	2.34812	1.56741
1433	GOSSYPOL-ACETIC ACID COMPLEX	CC(C)c1c(O)c(O)c(C=O)c2c(O)c(c(C)cc12)c3c(C)cc4c(C(C)C)c(O)c(O)c(C=O)c4c3O.CC(=O)O	139	3.11134	1.22874	1.76834	-1.58881	-0.685951	0.176667
1434	NAFCILLIN SODIUM	[Na+].CCOc1ccc2ccccc2c1NC(=O)[C@H]3[C@H]4SC(C)(C)C(N4C3=O)C(=O)[O-]	139	0.890605	0.0245335	1.2325	-0.903007	-1.31696	1.69456
1435	PROTHIONAMIDE	CCCc1cc(ccn1)C(=S)N	139	-1.91464	-0.272552	-0.0370706	-0.925839	-1.66346	2.47936
1436	ISOPROTERENOL HYDROCHLORIDE	Cl.CC(C)NCC(O)c1ccc(O)c(O)c1	140	-0.669109	-1.37167	1.15053	-2.05407	-0.831292	-1.59357
1437	3beta-HYDROXY-23,24-BISNORCHOL-5-ENIC ACID	CC([C@H]1CCC2C3CC=C4C[C@@H](O)CC[C@]4(C)C3CC[C@]12C)C(=O)O	140	-0.487018	0.673051	-1.00226	8.93448	-0.388907	-6.79051
1438	AMINOSALICYLATE SODIUM	[Na+].Nc1ccc(C(=O)[O-])c(O)c1	140	-1.46866	-1.75059	0.950876	-1.76678	-0.930383	-0.333337
1439	CEPHALOTHIN SODIUM	[Na+].CC(=O)OCC1=C(N2[C@H](SC1)[C@H](NC(=O)Cc3cccs3)C2=O)C(=O)[O-]	140	0.730684	-1.10909	0.961271	0.468359	-2.33596	3.95185
1440	ESTRIOL BENZYL ETHER	CC12CCC3C(CCc4cc(OCc5ccccc5)ccc34)C1C[C@@H](O)[C@@H]2O	140	0.210677	1.69036	-0.208986	-1.54813	0.703718	-1.39677
1441	HISTAMINE DIHYDROCHLORIDE	Cl.Cl.NCCc1c[nH]cn1	140	-1.4639	-1.98028	2.59972	-1.00783	-2.78482	-0.053562
1442	PROPACHLOR	CC(C)N(C(=O)CCl)c1ccccc1	140	-2.01129	0.0677714	0.0819884	-0.995833	-0.780485	0.465754
1443	RETINOL	C\C(=C/CO)\C=C\C=C(/C)\C=C\C1=C(C)CCCC1(C)C	140	-1.44614	0.407791	-0.146156	2.12391	-1.50995	-1.96324
1444	SAPPANONE A DIMETHYL ETHER	COc1ccc2C(=O)\C(=C\c3ccc(OC)c(O)c3)\COc2c1	140	-0.38243	0.826892	-0.0107437	-4.34864	7.1991	-2.4965
1445	UBIDECARENEONE	COC1=C(OC)C(=O)C(=C(C)C1=O)C\C=C(/C)\CC\C=C(/C)\CC\C=C(/C)\CC\C=C(\C)/CC\C=C(/C)\CC\C=C(/C)\CC\C=C(/C)\CC\C=C(/C)\CC\C=C(/C)\CCC=C(C)C	140	3.61261	4.14667	2.14206	2.84459	0.446743	-1.29903
1446	7-DESHYDROXYPYROGALLIN-4-CARBOXYLIC ACID	OC(=O)C1=Cc2ccc(O)c(O)c2C(=O)C(=C1)O	141	-0.642155	-0.779835	-0.757667	-1.53345	2.30211	-1.21515
1447	BIOTIN	OC(=O)CCCCC1SCC2NC(=O)NC12	141	-0.888639	-1.01149	-0.752293	1.3663	-1.75178	-1.50224
1448	MEROGEDUNIN	CC1=C2C(O)C(=O)OC3CC4C(C)(C)C(=O)C=C[C@]4(C)C(CC1)[C@]23C	141	-0.656921	0.519057	-1.18351	6.5427	1.81943	2.54943
1449	OLEANOLIC ACID ACETATE	CC(=O)O[C@@H]1CC[C@@]2(C)C(CC[C@]3(C)C2CC=C4C5CC(C)(C)CC[C@@]5(CC[C@@]34C)C(=O)O)C1(C)C	141	0.49558	1.81095	-0.970562	7.31955	2.62745	2.6605
1450	PIRACETAM	NC(=O)CN1CCCC1=O	141	-2.23913	-1.4246	-0.690827	0.700745	-1.8867	-0.380945
1451	TEGASEROD MALEATE	CCCCCNC(=N)N\N=C\c1c[nH]c2ccc(OC)cc12.OC(=O)\C=C/C(=O)O	141	1.71165	-0.670297	1.70895	-1.2898	-0.895577	-0.993928
1452	2-MERCAPTOBENZOTHIAZOLE	Sc1nc2ccccc2s1	141	-1.97096	0.485806	0.0860128	-1.68728	-2.38524	1.25719
1453	CETIRIZINE HYDROCHLORIDE	Cl.Cl.OC(=O)COCCN1CCN(CC1)C(c2ccccc2)c3ccc(Cl)cc3	141	1.08062	-0.64446	3.08098	-2.59947	-2.79009	0.406072
1454	DEXPROPRANOLOL HYDROCHLORIDE	Cl.CC(C)NC[C@H](O)COc1cccc2ccccc12	141	-0.33954	-0.110981	1.80137	-1.78807	-2.03162	-0.34584
1455	MINAPRINE HYDROCHLORIDE	Cl.Cl.Cc1cc(nnc1NCCN2CCOCC2)c3ccccc3	141	0.383169	-0.143893	3.00838	-2.88862	-4.40398	1.5837
1456	RANOLAZINE	COc1ccccc1OCC(O)CN2CCN(CC(=O)Nc3c(C)cccc3C)CC2	141	0.931932	0.690997	0.272117	-2.81625	-1.59634	0.3606
1457	DERRUSTONE	COc1cc(OC)c2C(=O)C(=COc2c1)c3ccc4OCOc4c3	142	-0.152411	1.02044	-0.163619	-4.25864	5.93094	-1.76641
1458	HECOGENIN	CC1CCC2(OC1)OC3CC4C5CC[C@H]6C[C@@H](O)CC[C@]6(C)C5CC(=O)[C@]4(C)C3C2C	142	0.122132	1.25064	-1.45222	7.11048	-0.726435	-3.30084
1459	LEVULINIC ACID, 3-BENZYLIDENYL-	CC(=O)\C(=C/c1ccccc1)\CC(=O)O	142	-1.54847	-0.358481	-0.0370385	-0.589721	0.734559	-0.433234
1460	NORSTICTIC ACID	Cc1cc(O)c(C=O)c2Oc3c(OC(=O)c12)c(C)c(O)c4C(=O)OC(O)c34	142	0.653211	0.531998	-0.639621	-2.94661	1.24548	-1.06002
1461	SALSOLINE	COc1cc2C(C)NCCc2cc1O	142	-1.54074	-0.281747	-0.453774	-2.51033	0.507645	-1.20336
1462	THIOTEPA	S=P(N1CC1)(N2CC2)N3CC3	142	-1.90753	-0.654005	-0.771694	-0.00395264	-1.26734	-0.737239
1463	1R,2S-PHENYLPROPYLAMINE	C[C@@H](N)[C@@H](O)c1ccccc1	142	-1.951	-0.704001	-0.22364	-1.40502	-1.67506	-0.186558
1464	BAEOMYCESIC ACID	COc1cc(C)c(C(=O)Oc2cc(C)c(O)c(C(=O)O)c2C)c(O)c1C=O	142	0.578091	0.354931	0.0978956	-3.01424	1.85444	-0.546682
1465	CELECOXIB	Cc1ccc(cc1)c2cc(nn2c3ccc(cc3)S(=O)(=O)N)C(F)(F)F	142	-0.124758	1.6324	0.625657	-1.80424	-2.62142	1.2174
1466	FRAXETIN	COc1cc2C=CC(=O)Oc2c(O)c1O	142	-1.24414	-0.398419	-0.553225	-1.89735	3.32329	0.401346
1467	KINETIN RIBOSIDE	OC[C@H]1O[C@H]([C@H](O)[C@@H]1O)n2cnc3c(NCc4occc4)ncnc23	142	1.03933	-0.0659211	-0.0910571	-1.49391	-3.63005	3.61864
1468	MERCAPTAMINE HYDROCHLORIDE	Cl.NCCS	142	-2.42824	-2.02954	0.841232	0.0314657	-1.9185	-1.27653
1469	PENTETRAZOL	C1CCc2nnnn2CC1	142	-2.16278	-0.31636	-0.43498	-0.395256	-2.18389	-0.117295
1470	TRAZODONE HYDROCHLORIDE	Cl.Clc1cccc(c1)N2CCN(CCCN3N=C4C=CC=CN4C3=O)CC2	142	0.190734	0.346256	1.06521	-1.70297	-2.20423	0.874048
1471	3-DEACETYLKHIVORIN	CC(=O)O[C@H]1C[C@@H](O)C(C)(C)C2C[C@@H](OC(=O)C)[C@]3(C)C(CC[C@@]4(C)[C@@H](OC(=O)C5OC345)c6cocc6)[C@@]12C	143	1.69933	1.12349	-0.950692	5.26251	3.46253	10.1116
1472	BENZANTHRONE	O=C1c2ccccc2c3cccc4cccc1c34	143	-1.29714	1.80376	0.35354	-1.70349	-1.04987	0.373047
1473	CYTARABINE	NC1=NC(=O)N(C=C1)C2O[C@H](CO)[C@@H](O)[C@@H]2O	143	-0.576056	-1.98596	-1.3182	0.572706	-0.667704	-1.07828
1474	ENDECAPHYLLIN X	O[C@@H]1O[C@H](COC(=O)CC[N+](=O)[O-])[C@@H](OC(=O)CC[N+](=O)[O-])[C@H](OC(=O)CC[N+](=O)[O-])[C@H]1OC(=O)CC[N+](=O)[O-]	143	3.24012	-1.55406	-0.0956359	2.33742	-0.395689	1.15079
1475	ESTRONE ACETATE	CC(=O)Oc1ccc2C3CC[C@@]4(C)C(CCC4=O)C3CCc2c1	143	-0.784592	1.16044	-0.458647	0.370655	3.15942	-0.922137
1476	HAEMATOXYLIN	Oc1cc2CC3(O)COc4c(O)c(O)ccc4C3c2cc1O	143	0.164868	0.119989	-0.722991	-2.45959	1.11015	-1.71611
1477	ISOBUTYLMETHYLXANTHINE	CC(C)CN1C(=O)N(C)C(=O)c2[nH]cnc12	143	-1.43586	-0.281185	-0.363773	-0.743896	-1.37485	0.662027
1478	KANAMYCIN SULFATE	NC[C@H]1O[C@H](OC2[C@@H](N)C[C@@H](N)[C@H](O[C@H]3O[C@H](CO)[C@@H](O)[C@H](N)[C@H]3O)[C@H]2O)[C@H](O)[C@@H](O)[C@@H]1O.OS(=O)(=O)O	143	4.398	-5.04158	-1.18158	1.02723	-0.658609	-1.09508
1479	NEOHESPERIDIN DIHYDROCHALCONE	COc1ccc(CCC(=O)c2c(O)cc(O[C@@H]3O[C@H](CO)C(O)[C@H](O)C3O[C@@H]4O[C@@H](C)[C@H](O)[C@@H](O)[C@H]4O)cc2O)cc1O	143	4.08634	-0.990726	-0.824316	-2.11894	4.17694	-2.18074
1480	PIPEMIDIC ACID	CCN1C=C(C(=O)O)C(=O)c2cnc(nc12)N3CCNCC3	143	-0.0152345	-1.12507	-0.900071	-0.707831	-0.304115	-0.741037
1481	THIOPENTAL SODIUM	[Na+].CCCC(C)C1(CC)C(=O)NC(=NC1=O)[S-]	143	-1.15458	-0.833341	0.994765	1.62418	-1.74372	-0.576355
1482	ANISOMYCIN	COc1ccc(C[C@H]2NC[C@H](O)[C@H]2OC(=O)C)cc1	143	-0.623281	-0.497971	-0.310709	-1.00217	2.05532	0.663598
1483	ERGOCALCIFEROL	CC(C)[C@@H](C)\C=C\[C@@H](C)C1CC[C@H]2\C(=C\C=C/3\C[C@@H](O)CCC3=C)\CCC[C@]12C	143	-0.556892	1.53933	-0.348286	6.69413	-1.15759	-3.64229
1484	ERYTHROMYCIN ESTOLATE	CCCCCCCCCCCCOS(=O)(=O)O.CC[C@H]1OC(=O)[C@H](C)[C@@H](O[C@H]2C[C@@](C)(OC)[C@@H](O)[C@H](C)O2)[C@H](C)[C@@H](O[C@@H]3O[C@H](C)C[C@@H]([C@H]3OC(=O)CC)N(C)C)[C@](C)(O)C[C@@H](C)C(=O)[C@H](C)[C@@H](O)[C@]1(C)O	143	6.80582	0.156884	1.06347	3.82774	-0.381935	2.02188
1485	FENOTEROL HYDROBROMIDE	Br.CC(Cc1ccc(O)cc1)NCC(O)c2cc(O)cc(O)c2	143	0.623911	-0.534299	1.51496	-3.25035	0.113475	-2.7945
1486	KETOROLAC TROMETHAMINE	NC(CO)(CO)CO.OC(=O)C1CCn2c1ccc2C(=O)c3ccccc3	143	1.22859	-1.57246	1.02231	-1.17276	-2.02858	0.682912
1487	DERACOXIB	COc1ccc(cc1F)c2cc(nn2c3ccc(cc3)S(=O)(=O)N)C(F)F	144	0.15538	1.40051	0.609717	-2.27088	-2.07893	1.28504
1488	GRISEOFULVIC ACID	COc1cc(OC)c2C(=O)C3(Oc2c1Cl)C(C)CC(=O)C=C3O	144	-0.398485	0.272799	-0.595738	-1.36297	3.22744	-0.1938
1489	PENICILLAMINE	CC(C)(S)[C@@H](N)C(=O)O	144	-1.92274	-2.30327	-0.816314	0.56444	-0.94943	-1.06033
1490	ACETOSYRINGONE	COc1cc(cc(OC)c1O)C(=O)C	144	-1.56989	-0.497136	-0.165845	-1.96382	1.55378	-0.523295
1491	CLOFIBRIC ACID	CC(C)(Oc1ccc(Cl)cc1)C(=O)O	144	-1.65648	-0.0829909	-0.0490474	-1.2644	0.138897	-0.282624
1492	HYDRALAZINE HYDROCHLORIDE	Cl.NNc1nncc2ccccc12	144	-1.1131	-0.623438	1.34963	-1.96878	-4.01029	1.21825
1493	PHLORACETOPHENONE	CC(=O)c1c(O)cc(O)cc1O	144	-1.59677	-0.893041	-0.446002	-2.06956	1.84692	-1.42441
1494	SCOPOLETIN	COc1cc2C=CC(=O)Oc2cc1O	144	-1.57075	-0.175585	-0.431667	-2.5268	4.85586	-0.146402
1495	2,4-DINITROPHENOL	Oc1ccc(cc1[N+](=O)[O-])[N+](=O)[O-]	145	-1.60948	-0.532097	-0.272404	-1.44756	-1.05799	-0.640879
1496	ENOXACIN	CCN1C=C(C(=O)O)C(=O)c2cc(F)c(nc12)N3CCNCC3	145	-0.0580956	-0.847216	-0.818154	-1.43158	-0.739621	-0.353616
1497	GENTISIC ACID	OC(=O)c1cc(O)ccc1O	145	-1.67237	-0.881448	-0.434841	-2.466	1.24614	-1.43149
1498	OXOTREMORINE SESQUIFUMARATE	OC(=O)\C=C\C(=O)O.O=C1CCCN1CC#CCN2CCCC2	145	-0.00681478	-2.04746	0.558575	0.235404	-2.66028	-0.137148
1499	PEONOL METHYL ETHER	COc1ccc(C(=O)C)c(OC)c1	145	-1.8965	-0.274302	-0.0442864	-3.40209	5.27295	-1.62036
1500	SINAPIC ACID METHYL ETHER	COc1cc(\C=C\C(=O)O)cc(OC)c1OC	145	-1.09321	-0.371481	-0.0497457	-2.14629	2.11223	-0.837115
1501	VIOLASTYRENE	COc1cc(C\C=C\c2ccccc2)c(OC)cc1O	145	-0.851063	0.835547	0.41703	-3.50557	3.26641	-1.26384
1502	CANRENOIC ACID, POTASSIUM SALT	[K+].C[C@]12CCC(=O)C=C1C=CC3C2CC[C@@]4(C)C3CC[C@@]4(O)CCC(=O)[O-]	146	0.0308513	-0.421793	0.366861	8.03794	-0.145145	-4.52008
1503	CARBIMAZOLE	CCOC(=O)N1C=CN(C)C1=S	146	-2.12049	-0.677435	-0.554973	0.0662541	-0.440397	-0.772689
1504	PENTOXIFYLLINE	CN1C(=O)N(CCCCC(=O)C)C(=O)c2c1ncn2C	146	-0.92508	-0.245493	-0.167683	0.580078	-2.06542	0.728533
1505	RETUSOQUINONE	CC(=C)\C=C/1\C=CC(=O)C(=C1)C	146	-2.5109	-0.221807	-0.464386	1.75351	0.025876	-0.608287
1506	4-METHYLESCULETIN	CC1=CC(=O)Oc2cc(O)c(O)cc12	146	-1.51866	-0.244808	-0.553622	-2.25785	4.37662	-1.05926
1507	ALOIN	OC[C@H]1O[C@@H](OC2c3cccc(O)c3C(=O)c4c(O)cc(CO)cc24)[C@H](O)[C@@H](O)[C@@H]1O	146	1.89862	-0.730618	-0.879908	-1.85385	1.06207	-1.28454
1508	DICAMBA	COc1c(Cl)ccc(Cl)c1C(=O)O	146	-1.75606	-0.0731301	-0.115892	-2.2379	-0.134033	-0.155528
1509	EUPARIN	CC(=C)c1oc2cc(O)c(cc2c1)C(=O)C	146	-1.46633	0.585019	0.208715	-2.11146	0.503918	0.869646
1510	ISOBERGAPTENE	COc1cc2occc2c3OC(=O)C=Cc13	146	-1.38491	0.720844	-0.0220674	-1.95677	2.10504	2.48848
1511	PRISTIMEROL	COC(=O)[C@]1(C)CC[C@]2(C)CC[C@]3(C)C4=CCc5c(C)c(O)c(O)cc5[C@]4(C)CC[C@@]3(C)C2C1	146	0.523097	1.9855	-0.665855	0.476546	2.44618	1.5659
1512	SALICYLAMIDE	NC(=O)c1ccccc1O	146	-2.09971	-0.761989	-0.301597	-2.01751	-0.332044	-0.665786
1513	7-DEACETOXY-7-OXOKHIVORIN	CC(=O)O[C@@H]1C[C@H](OC(=O)C)[C@]2(C)C3CC[C@@]4(C)[C@@H](OC(=O)[C@H]5O[C@@]45[C@]3(C)C(=O)CC2C1(C)C)c6cocc6	147	1.55745	1.28311	-0.884175	4.44347	3.45747	9.44541
1514	ESTRIOL	C[C@]12CCC3C(CCc4cc(O)ccc34)C1C[C@@H](O)[C@@H]2O	147	-0.655242	0.478899	-0.831921	-0.736564	0.354349	-2.34396
1515	AVOCATIN B	OCC(O)CC(O)CCCCCCCCCCCC=C.OCC(O)CC(O)CCCCCCCCCCCC#C	147	3.0846	-0.339172	2.71788	1.98133	-2.46166	-2.39208
1516	FERULIC ACID	COc1cc(\C=C\C(=O)O)ccc1O	147	-1.44672	-0.54431	-0.208294	-2.36681	2.3495	-1.08851
1517	SOLIDAGENONE	CC1=CC(=O)C2C(C)(C)CCC[C@]2(C)[C@@]1(O)CCc3cocc3	147	-0.843965	0.864161	-0.261944	2.93091	0.580913	1.31827
1518	SULINDAC	CC1=C(CC(=O)O)c2cc(F)ccc2/C/1=C\c3ccc(cc3)S(=O)C	147	-0.342319	1.08672	0.164439	-1.67822	1.1898	-0.741609
1519	THEOPHYLLINE	CN1C(=O)N(C)c2nc[nH]c2C1=O	147	-1.79299	-0.603635	-0.55405	-1.04808	-1.45094	0.607454
1520	TIOXOLONE	Oc1ccc2SC(=O)Oc2c1	147	-1.83422	-0.0516112	-0.456866	-2.03448	1.30572	-1.54152
1521	NICOTINE DITARTRATE	CN1CCC[C@H]1c2cccnc2.OC(C(O)C(=O)O)C(=O)O.OC(C(O)C(=O)O)C(=O)O	148	2.84692	-4.06902	1.5699	-1.4934	-3.05337	1.93128
1522	18alpha-GLYCYRRHETINIC ACID	CC1(C)[C@@H](O)CC[C@@]2(C)C1CC[C@]3(C)C2C(=O)C=C4[C@H]5C[C@](C)(CC[C@]5(C)CC[C@@]34C)C(=O)O	148	0.346276	1.37764	-1.22562	6.39404	0.761604	-0.538039
1523	CHRYSANTHEMIC ACID	CC(=CC1C(C(=O)O)C1(C)C)C	148	-2.15833	-0.539426	-0.523282	0.945896	-0.192134	-1.26205
1524	DEXAMETHASONE ACETATE	C[C@@H]1CC2C3CCC4=CC(=O)C=C[C@]4(C)[C@@]3(F)[C@@H](O)C[C@]2(C)[C@@]1(O)C(=O)COC(=O)C	148	0.485223	0.102747	-1.12444	9.59906	0.366574	-3.57764
1525	GUANETHIDINE SULFATE	NC(=N)NCCN1CCCCCCC1.OS(=O)(=O)O	148	-0.192961	-2.08752	0.517094	0.107796	-3.91307	-0.905544
1526	LANOSTEROL	CC(CCC=C(C)C)C1CC[C@@]2(C)C3=C(CC[C@]12C)C4(C)CC[C@H](O)C(C)(C)C4CC3	148	-0.320131	1.9424	-0.540875	6.94491	-0.308675	-2.65432
1527	PATULIN	OC1OCC=C2OC(=O)C=C12	148	-1.95555	-1.01089	-1.01268	1.67652	0.046495	0.0463348
1528	ROPINIROLE HYDROCHLORIDE	Cl.CCCN(CCC)CCc1cccc2NC(=O)Cc12	148	-0.638751	-0.164321	1.57301	-1.89301	-3.09957	0.500703
1529	CINNARAZINE	C(\C=C\N1CCN(CC1)C(c2ccccc2)c3ccccc3)c4ccccc4	149	-0.0145141	2.26611	0.777421	-2.2886	-1.21894	-0.0660504
1530	ESTRONE	C[C@]12CCC3C(CCc4cc(O)ccc34)C1CCC2=O	149	-1.13633	1.03706	-0.607177	0.513546	1.67629	-1.99998
1531	3-HYDROXYBENZYLHYDRAZINE DIHYDROCHLORIDE	Cl.Cl.NNCc1cccc(O)c1	149	-1.0946	-1.86656	2.54011	-2.35235	-0.598384	-1.36075
1532	DIHYDROCELASTRYL DIACETATE	CC(=O)Oc1cc2c(CC=C3[C@@]2(C)CC[C@@]4(C)C5C[C@@](C)(CC[C@]5(C)CC[C@]34C)C(=O)O)c(C)c1OC(=O)C	149	1.21314	2.03431	-0.508874	-0.073917	2.72709	0.970863
1533	GINKGOLIC ACID	CCCCCC\C=C/CCCCCCCc1cccc(O)c1C(=O)O	149	0.0101903	1.02464	0.877027	-1.51694	0.210778	-1.36362
1534	HOMOPTEROCARPIN	COc1ccc2[C@@H]3Oc4cc(OC)ccc4[C@@H]3COc2c1	149	-0.674556	1.14586	-0.119608	-3.36435	4.40426	-0.370885
1535	LATHOSTEROL	CC(C)CCCC(C)C1CCC2C3=CC[C@H]4C[C@@H](O)CC[C@]4(C)C3CC[C@]12C	149	-0.442919	1.68854	-0.493327	7.52584	-1.23329	-4.47443
1536	METHYL 3beta,12-DIHYDROXY-11-KETOISOALLOSPIROSTAN-3-HEMISUCCINATE	COC(=O)CCC(=O)O[C@H]1CCC2(C)C(CCC3C4CC5OC6(CCC(C)CO6)[C@@H](C)C5C4(C)[C@H](O)C(=O)C23)C1	149	1.70919	1.05687	-1.25675	8.12541	1.30484	0.625248
1537	FAMCICLOVIR	CC(=O)OCC(CCn1cnc2cnc(N)nc12)COC(=O)C	150	0.327895	-0.438942	0.256339	1.0689	-1.69401	1.84872
1538	THEAFLAVIN DIGALLATE	OC1=CC(=Cc2c(cc(O)c(O)c2C1=O)[C@H]3Oc4cc(O)cc(O)c4C[C@H]3OC(=O)c5cc(O)c(O)c(O)c5)[C@H]6Oc7cc(O)cc(O)c7C[C@H]6OC(=O)c8cc(O)c(O)c(O)c8	150	7.40678	1.75765	-0.532501	-3.30985	6.85287	-1.5565
1539	4-AMINOETHYLBENZENESULFONYL FLUORIDE HYDROCHLORIDE	Cl.NCCc1ccccc1S(=O)(=O)F	150	-1.35266	-0.980914	1.30381	-1.53315	-1.30808	-0.606645
1540	BIOCHANIN A, DIMETHYL ETHER	COc1ccc(cc1)C2=COc3cc(OC)cc(OC)c3C2=O	150	-0.433022	0.875273	0.106861	-3.79828	5.41713	-1.7879
1541	CEFAMANDOLE SODIUM	[Na+].Cn1nnnc1SCC2=C(N3C(SC2)C(NC(=O)C(O)c4ccccc4)C3=O)C(=O)[O-]	150	1.85892	-0.851133	1.01314	-1.11002	-2.65839	1.67556
1542	PINACIDIL	CC(N\C(=N\C#N)\Nc1ccncc1)C(C)(C)C	150	-0.902193	-0.50326	-0.11786	-0.79786	-2.16562	1.37929
1543	TETRAHYDROPALMATINE	COc1cc2CCN3Cc4c(CC3c2cc1OC)ccc(OC)c4OC	150	-0.0504697	1.33911	-0.00703871	-2.90776	1.08357	-0.338077
1544	METHYLMETHANE SULFONATE	COS(=O)(=O)C	151	-2.76451	-1.37583	-0.539759	0.274218	-0.503345	-0.71805
1545	TIGOGENIN	C[C@@H]1CC[C@@]2(OC1)O[C@H]3CC4C5CC[C@H]6C[C@@H](O)CC[C@]6(C)C5CC[C@]4(C)[C@H]3[C@@H]2C	151	-0.0775405	1.52204	-1.35374	7.33824	-1.09019	-4.04869
1546	3,6-DIMETHOXYFLAVONE	COC1=C(Oc2ccc(OC)cc2C1=O)c3ccccc3	151	-0.772639	0.894096	0.0870762	-3.80356	3.81579	-1.15513
1547	NIMODIPINE	COCCOC(=O)C1=C(C)NC(=C(C1c2cccc(c2)[N+](=O)[O-])C(=O)OC(C)C)C	151	0.741432	0.00535614	0.00493175	0.340676	0.10279	1.65154
1548	PHENACETIN	CCOc1ccc(NC(=O)C)cc1	151	-1.86879	-0.424119	-0.0751975	-1.59392	-0.697684	-0.435782
1549	QUERCETIN PENTAMETHYL ETHER	COC1=C(Oc2cc(OC)cc(O)c2C1=O)c3ccc(OC)c(OC)c3	151	0.23409	0.621257	0.00250836	-5.15037	8.19297	-3.03933
1550	CLOZAPINE	CN1CCN(CC1)C2=Nc3cc(Cl)ccc3Nc4ccccc24	152	-0.443418	1.19717	-0.236044	-2.77824	-2.83181	0.603311
1551	DEOXYGUANOSINE	NC1=Nc2c(ncn2C3C[C@H](O)[C@@H](CO)O3)C(=O)N1	152	-0.150358	-1.21786	-1.00141	-0.118339	-2.49738	0.788845
1552	LOBARIC ACID	CCCCCc1c2Oc3cc(OC)cc(C(=O)CCCC)c3C(=O)Oc2cc(O)c1C(=O)O	152	1.32577	1.34771	0.399932	-3.59873	3.69063	-2.01761
1553	MOXIFLOXACIN HYDROCHLORIDE	Cl.COc1c(CN2CC[C@@H]3CCCN[C@@H]3C2)c(F)cc4C(=O)C(=CN(C5CC5)c14)C(=O)O	152	1.34907	-0.515916	0.493965	-1.31291	0.375655	-0.665045
1554	AVOCADYNE	OCC(O)CC(O)CCCCCCCCCCCC#C	152	-0.453439	-0.448964	0.405709	1.5107	-2.87166	-2.56015
1555	MARMESIN ACETATE	CC(=O)OC(C)(C)[C@@H]1Cc2cc3C=CC(=O)Oc3cc2O1	152	-0.770625	0.424136	-0.402716	-1.03121	5.32888	1.45629
1556	ZOMEPIRAC SODIUM	Cc1cc(CC(=O)O)n(C)c1C(=O)c2ccc(Cl)cc2	153	-0.873332	0.846286	0.341481	-2.40057	-2.17848	1.06907
1557	BRAZILIN	Oc1ccc2C3c4cc(O)c(O)cc4CC3(O)COc2c1	153	-0.16174	0.342823	-0.601433	-3.33726	3.02078	-2.58405
1558	DEXAMETHASONE	C[C@@H]1CC2C3CCC4=CC(=O)C=C[C@]4(C)[C@@]3(F)[C@@H](O)C[C@]2(C)[C@@]1(O)C(=O)CO	153	0.139899	-0.110065	-1.29163	8.48376	-0.31392	-4.76862
1559	DIHYDRO-OBLIQUIN	CC(C)C1COc2cc3OC(=O)C=Cc3cc2O1	153	-1.2661	0.560465	-0.46414	-1.87754	5.03197	0.33811
1560	N-HISTIDYL-2-AMINONAPHTHALENE (betaNA)	NC(Cc1c[nH]cn1)C(=O)Nc2ccc3ccccc3c2	153	-0.2415	0.39953	0.350862	-2.18813	-3.46145	1.42355
1561	PRONETALOL HYDROCHLORIDE	Cl.CC(C)NCC(O)c1ccc2ccccc2c1	153	-0.757433	-0.0880385	1.70785	-1.79148	-2.89431	-0.0689761
1562	6,3'-DIMETHOXYFLAVONE	COc1cccc(c1)C2=CC(=O)c3cc(OC)ccc3O2	154	-0.777769	0.96559	0.101997	-3.61615	5.052	-1.6565
1563	7-NITROINDAZOLE	[O-][N+](=O)c1cccc2cn[nH]c12	154	-1.69463	0.0935082	0.0329395	-1.66291	-2.42853	0.92608
1564	METHIONYL-LEUCYLPHENYLALANINE ACETATE	CSCCC(N)C(=O)NC(CC(C)C)C(=O)NC(Cc1ccccc1)C(=O)O.CC(=O)O	154	1.7461	-2.13145	1.28395	-1.52805	-1.8347	-1.34961
1565	PRAZIQUANTEL	O=C(C1CCCCC1)N2CC3N(CCc4ccccc34)C(=O)C2	154	-0.947046	0.866929	-0.561392	-0.171521	-0.537759	1.0938
1566	ROCCELLIC ACID	CCCCCCCCCCCC[C@@H]([C@@H](C)C(=O)O)C(=O)O	154	-0.41521	-0.139769	0.460993	1.45482	-1.47813	-1.47009
1567	ATRAZINE	CCNc1nc(Cl)nc(NC(C)C)n1	154	-1.21794	-0.384444	-0.136643	-0.393224	-2.48248	-0.259986
1568	DIMETHYL GAMBOGATE	COC(=O)\C(=C/CC12OC(C)(C)C3CC(C=C4C(=O)c5c(OC)c6C=CC(C)(CCC=C(C)C)Oc6c(CC=C(C)C)c5OC134)C2=O)\C	154	2.49586	2.57375	-0.318683	1.51575	3.89236	0.810192
1569	DIPLOSALSALATE	CC(=O)Oc1ccccc1C(=O)Oc2ccccc2C(=O)O	154	-0.270101	0.391872	0.281936	-2.27803	1.56635	0.210564
1570	NONIC ACID	CCCCC[C@H](CC(=O)O)C(=O)O	154	-1.49087	-1.0923	-0.190087	1.38634	-1.20128	-1.373
1571	PURPURIN	Oc1cc(O)c2C(=O)c3ccccc3C(=O)c2c1O	154	-0.624637	0.261017	-0.383494	-2.30015	0.897898	-1.08923
1572	TODRALAZINE HYDROCHLORIDE	Cl.CCOC(=O)NNc1nncc2ccccc12	154	-0.410515	-0.402721	1.5424	-1.46413	-3.26614	1.41362
1573	FLURANDRENOLIDE	CC1(C)O[C@@H]2CC3C4C[C@H](F)C5=CC(=O)CC[C@]5(C)C4[C@@H](O)C[C@]3(C)[C@@]2(O1)C(=O)CO	155	0.526906	0.0537545	-1.46849	7.47868	0.239942	-3.35705
1574	HARMALINE	COc1ccc2c3CCN=C(C)c3[nH]c2c1	155	-1.36906	0.701572	-0.0255939	-2.46212	0.712806	-0.152299
1575	3-DESHYDROXYSAPPANOL TRIMETHYL ETHER	COc1ccc2[C@@H](O)[C@H](Cc3ccc(OC)c(OC)c3)COc2c1	155	-0.138665	0.793498	0.122151	-4.4649	4.28538	-1.85154
1576	BAICALEIN	Oc1cc2OC(=CC(=O)c2c(O)c1O)c3ccccc3	155	-0.478065	0.347093	-0.299668	-3.8082	5.37545	-2.49807
1577	beta-CAROTENE	C\C(=C/C=C/C=C(\C)/C=C/C=C(\C)/C=C/C1=C(C)CCCC1(C)C)\C=C\C=C(/C)\C=C\C2=C(C)CCCC2(C)C	155	0.113144	2.73424	0.430388	2.01738	-1.12927	-1.67294
1578	BUSSEIN	COC(=O)C[C@H]1C2(C)CC34OC5(C)O[C@@]6([C@H](OC(=O)C)[C@@]3(O)C2OC(=O)C(C)C)C7\C(=C(\O)/C(C)C)\C(=O)O[C@@H](c8cocc8)[C@]7(C)C(OC(=O)C)[C@@H](OC(=O)C)[C@]6(O5)[C@]14C	155	5.49857	1.33302	-1.12826	3.88853	3.74592	8.70705
1579	DIHYDROPTAEROXYLIN	CC1CCc2c(O)c3C(=O)C=C(C)Oc3cc2OC1	155	-1.13762	0.4685	-0.599582	-2.94054	5.43278	-2.1797
1580	LEVALBUTEROL HYDROCHLORIDE	Cl.CC(C)(C)NC[C@H](O)c1ccc(O)c(CO)c1	155	-0.44078	-1.38298	1.20529	-1.66312	-1.06725	-1.50513
1581	SARMENTOGENIN	CC12CCC(O)CC1CCC3C2[C@H](O)CC4(C)C(CCC34O)C5=CC(=O)OC5	155	0.220721	0.236494	-1.47794	9.3697	0.23543	-3.19154
1582	CARMUSTINE	ClCCNC(=O)N(CCCl)N=O	156	-1.85002	-1.05143	-0.26194	0.0865885	-2.42176	-1.3485
1583	MONENSIN SODIUM (monensin A is shown)	[Na+].CC[C@]1(O)OC([C@@H](C)C[C@H]1C)[C@H]2C[C@H](C)C(O2)[C@]3(CC)CC[C@@H](O3)[C@]4(C)CCC5(C[C@H](O)[C@@H](C)[C@H](O5)[C@H](C)[C@@H](OC)[C@H](C)C(=O)[O-])O4	156	3.05573	0.103049	0.399174	3.1279	0.0839894	1.76955
1584	TRIAMCINOLONE ACETONIDE	CC1(C)O[C@@H]2CC3C4CCC5=CC(=O)C=C[C@]5(C)[C@@]4(F)[C@@H](O)C[C@]3(C)[C@@]2(O1)C(=O)CO	156	0.517014	0.117489	-1.45489	8.10056	0.499826	-2.58038
1585	KETOPROFEN	CC(C(=O)O)c1cccc(c1)C(=O)c2ccccc2	156	-0.997511	0.67361	0.317673	-1.71918	-0.567359	-0.061689
1586	LOMEFLOXACIN HYDROCHLORIDE	Cl.CCN1C=C(C(=O)O)C(=O)c2cc(F)c(N3CCNC(C)C3)c(F)c12	156	0.313481	-1.02116	0.692629	-2.02717	0.545083	-1.34291
1587	LYCORINE	O[C@H]1C=C2CCN3Cc4cc5OCOc5cc4C([C@@H]1O)C23	156	-0.36369	0.206003	-1.10636	-1.22733	-0.426409	0.210153
1588	4- (3-BUTOXY-4-METHOXYBENZYL)IMIDAZOLIDIN-2-ONE	CCCCOc1cc(CC2CNC(=O)N2)ccc1OC	157	-0.639513	-0.0342213	-0.0070872	-2.28622	0.3504	-1.11019
1589	CHLOROCRESOL	Cc1cc(O)ccc1Cl	157	-2.48277	-0.0504704	-0.155849	-2.59376	-0.502004	-1.19167
1590	GEMIFLOXACIN MESYLATE	CO\N=C\1/CN(CC1CN)c2nc3N(C=C(C(=O)O)C(=O)c3cc2F)C4CC4.CS(=O)(=O)O	157	1.97745	-1.56194	0.251953	0.0320845	0.295411	0.346676
1591	LEUCINE ENKEPHALIN	CC(C)CC(NC(=O)C(Cc1ccccc1)NC(=O)CNC(=O)CNC(=O)C(N)Cc2ccc(O)cc2)C(=O)O	158	2.87362	-1.37475	0.163244	-2.09796	-1.30268	-2.5977
1592	3beta-HYDROXYDEOXYDESACETOXY-7-OXOGEDUNIN	CC1(C)[C@@H](O)C=C[C@@]2(C)C1CC(=O)[C@]3(C)C2CC[C@@]4(C)[C@@H](OC(=O)[C@H]5O[C@@]345)c6cocc6	158	0.523243	1.24245	-1.06287	3.94659	2.62088	7.38571
1593	HETEROPEUCENIN, METHYL ETHER	COc1cc(O)c2C(=O)C=C(C)Oc2c1CC=C(C)C	158	-1.01052	0.368248	-0.221113	-2.96015	6.56833	-2.10006
1594	CARBOPLATIN	N.N.O=C1O[Pt]OC(=O)C12CCC2	159	-0.546491	-2.09616	1.70401	0.758726	-1.10998	-0.655155
1595	CHLORAMPHENICOL	OC[C@H](NC(=O)C(Cl)Cl)[C@H](O)c1ccc(cc1)[N+](=O)[O-]	159	-0.39857	-0.778184	-0.15843	-1.35075	-2.47268	-0.622437
1596	UTILIN	CCC(C)C(=O)O[C@@H]1C[C@@]2(C)[C@@H](OC(=O)CC23OC4(C)O[C@]15[C@]6(C)[C@@H](CC(=O)OC)C7(C)CC6(O)[C@](O)(C7OC(=O)C8(C)OC8C)[C@@H](OC(=O)C)[C@]35O4)c9cocc9	159	5.2719	1.4412	-1.30528	4.13471	3.45485	10.1378
1597	CHOLEST-5-EN-3-ONE	CC(C)CCCC(C)[C@H]1CCC2C3CC=C4CC(=O)CC[C@]4(C)C3CC[C@]12C	159	-0.579819	1.77885	-0.441276	9.16965	0.202079	-5.85916
1598	DIHYDROGEDUNINIC ACID, METHYL ESTER	COC(=O)[C@@H]1OC(=O)[C@H]2O[C@@]23[C@@]1(C)CCC4[C@@]5(C)CCC(=O)C(C)(C)C5C[C@@H](OC(=O)C)[C@@]34C	159	0.819842	0.650883	-1.221	7.11397	3.16293	5.50526
1599	LOMATIN	CC1(C)Oc2ccc3C=CC(=O)Oc3c2CC1O	159	-1.19492	0.225137	-0.64163	-1.52291	4.37159	0.667519
1600	NITROFURANTOIN	[O-][N+](=O)c1oc(\C=N\N2CC(=O)NC2=O)cc1	159	-1.04696	-0.561092	-0.422835	-1.10531	-2.50924	0.607245
1601	19-HYDROXYTOTAROL	CC(C)c1c(O)ccc2c1CCC3[C@@](C)(CO)CCC[C@]23C	160	-0.87693	0.939851	-0.344921	-1.54175	-0.409734	-1.49229
1602	HARMALOL HYDROCHLORIDE	Cl.CC1=NCCc2c1[nH]c3cc(O)ccc23	160	-1.04481	0.0794124	1.27769	-2.46457	0.0173939	-0.813745
1603	RHOIFOLIN	C[C@@H]1O[C@@H](O[C@H]2[C@H](Oc3cc(O)c4C(=O)C=C(Oc4c3)c5ccc(O)cc5)O[C@H](CO)[C@@H](O)[C@@H]2O)[C@H](O)[C@H](O)[C@H]1O	160	3.54358	-0.661591	-1.15397	-3.96141	9.9631	-4.60878
1604	ACETAMINOSALOL	CC(=O)Nc1ccc(OC(=O)c2ccccc2O)cc1	160	-0.651314	0.214108	0.146576	-2.77847	0.0132933	-0.767202
1605	LAPACHOL	CC(=CCC1=C(O)C(=O)c2ccccc2C1=O)C	160	-1.34747	0.275825	-0.263814	0.037985	1.15679	-0.577522
1606	VALACYCLOVIR HYDROCHLORIDE	Cl.CC(C)[C@H](N)C(=O)OCCOCn1cnc2C(=O)NC(=Nc12)N	160	0.741311	-1.54149	1.05957	0.0769662	-2.50423	1.14363
1607	COLISTIMETHATE SODIUM	[Na+].[Na+].[Na+].[Na+].[Na+].CCC(C)C1NC(=O)C(CCNCS(=O)(=O)[O-])NC(=O)C(CCNC(=O)C(NC(=O)C(CCNCS(=O)(=O)[O-])NC(=O)C(CCNCS(=O)(=O)[O-])NC(=O)C(NC1=O)C(C)CC)C(C)O)NC(=O)C(CCNCS(=O)(=O)[O-])NC(=O)C(NC(=O)C(CCNCS(=O)(=O)[O-])NC(=O)CCCCC(C)C)C(C)O	161	15.9087	-10.7221	5.65229	1.3171	-2.76453	-1.53509
1608	3beta-CHLOROANDROSTANONE	C[C@]12CC[C@H](Cl)C[C@@H]1CCC3C2CC[C@@]4(C)C3CCC4=O	161	-1.38789	1.13751	-0.890288	6.12968	-0.822215	-3.79051
1609	ADENOSINE	Nc1ncnc2c1ncn2[C@@H]3O[C@H](CO)[C@@H](O)[C@H]3O	161	0.092973	-1.00452	-0.63229	-0.676129	-2.7903	1.01723
1610	PENTOBARBITAL	CCCC(C)C1(CC)C(=O)NC(=NC1=O)O	161	-1.3563	-0.618911	-0.525049	1.48579	-1.40111	-0.85471
1611	DESMETHYLDIHYDROCAPSAICIN	CCCCCCCCC(=O)NCc1ccc(O)c(OC)c1	161	-0.529507	0.141461	0.428816	-1.40361	-0.442333	-1.05393
1612	IMPERATORIN	CC(=CCOc1c2OC(=O)C=Cc2cc3ccoc13)C	161	-0.964461	1.12864	0.177579	-1.36363	2.61987	2.77795
1613	SPHONDIN	COc1cc2C=CC(=O)Oc2c3ccoc13	161	-1.38491	0.720844	-0.0220674	-2.04401	2.44168	2.80448
1614	UMBELLIFERONE	Oc1ccc2C=CC(=O)Oc2c1	161	-1.9108	-0.150704	-0.450188	-2.58547	4.78398	-0.744938
1615	ALFLUZOCIN	Cl.COc1cc2nc(nc(N)c2cc1OC)N(C)CCCNC(=O)C3CCCO3	162	1.22661	-0.257993	1.49076	-1.18152	-3.2832	1.33882
1616	AMOXAPINE	Clc1ccc2Oc3ccccc3N=C(N4CCNCC4)c2c1	162	-0.505037	1.05014	-0.258136	-2.66868	-2.27834	-0.286272
1617	BUFEXAMAC	CCCCOc1ccc(CC(=O)NO)cc1	162	-1.17867	-0.368651	0.0676515	-2.08905	0.48459	-1.17127
1618	KETOCONAZOLE	CC(=O)N1CCN(CC1)c2ccc(OCC3CO[C@@](Cn4ccnc4)(O3)c5ccc(Cl)cc5Cl)cc2	162	1.42428	2.01667	0.405708	-1.95444	-0.654435	1.76929
1619	OFLOXACIN	CC1COc2c(N3CCN(C)CC3)c(F)cc4C(=O)C(=CN1c24)C(=O)O	162	0.116933	-0.397317	-0.976354	-2.48397	0.861398	-0.298961
1620	PERILLYL ALCOHOL	CC(=C)C1CCC(=CC1)CO	162	-2.34989	-0.455128	-0.463541	3.40339	-0.895001	-1.76035
1621	EPICATECHIN PENTAACETATE	CC(=O)O[C@@H]1Cc2c(OC(=O)C)cc(OC(=O)C)cc2O[C@@H]1c3ccc(OC(=O)C)c(OC(=O)C)c3	163	1.74877	0.660575	0.271095	-1.69739	6.44635	1.54435
1622	GAMBOGIC ACID	CC(=CCCC1(C)Oc2c(CC=C(C)C)c3OC45C6CC(C=C4C(=O)c3c(O)c2C=C1)C(=O)C5(C\C=C(\C)/C(=O)O)OC6(C)C)C	163	2.46895	2.17809	-0.59879	0.513772	4.4958	-1.50832
1623	HYDRASTININE HYDROCHLORIDE	Cl.CN1CCc2cc3OCOc3cc2C1O	163	-1.05839	-0.409651	0.783559	-2.5867	-0.541819	-0.323561
1624	PEFLOXACINE MESYLATE	CCN1C=C(C(=O)O)C(=O)c2cc(F)c(cc12)N3CCN(C)CC3.CS(=O)(=O)O	163	0.879887	-1.39179	0.489779	-2.72605	0.941782	-0.826325
1625	DIPYRIDAMOLE	OCCN(CCO)c1nc(N2CCCCC2)c3nc(nc(N4CCCCC4)c3n1)N(CCO)CCO	163	2.66006	0.276882	-0.0840557	-0.286615	-2.76654	0.0562276
1626	3beta-ACETOXY-23-BROMO-ISOALLOSPIROST-9 (11)-ENE-12-ONE	CC1COC2(O[C@H]3CC4C5CC[C@H]6C[C@H](CC[C@]6(C)C5=CC(=O)[C@]4(C)[C@H]3[C@@H]2C)OC(=O)C)C(Br)C1	164	0.689744	1.71882	-1.24984	8.6525	1.24636	-0.914525
1627	CARAPIN-8 (9)-ENE	COC(=O)C[C@H]1C(C)(C)C(=O)[C@@H]2CC3=C(CC[C@@]4(C)[C@@H](OC(=O)C=C34)c5cocc5)[C@@]1(C)C2=O	164	0.687267	1.32124	-0.655676	3.87044	3.01905	7.00605
1628	MENADIONE	CC1=CC(=O)c2ccccc2C1=O	164	-2.10134	0.185626	-0.322126	-0.962622	1.50348	-0.583685
1629	ALIZARIN	Oc1ccc2C(=O)c3ccccc3C(=O)c2c1O	164	-0.951245	0.483851	-0.261935	-1.94448	0.119029	-0.700093
1630	PARAXANTHINE	CN1C(=O)Nc2ncn(C)c2C1=O	164	-1.79299	-0.603635	-0.55405	-1.29964	-2.95898	1.38019
1631	TETRANDRINE	COc1ccc2C[C@@H]3N(C)CCc4cc(OC)c(OC)c(Oc5cc6[C@H](Cc7ccc(Oc1c2)cc7)N(C)CCc6cc5OC)c34	165	2.4255	3.76108	0.388659	-3.29186	0.384627	-0.454526
1632	OBLIQUIN	CC(=C)[C@H]1COc2cc3OC(=O)C=Cc3cc2O1	165	-1.26909	0.527984	-0.470618	-1.25853	5.34558	0.571536
1633	o-VERATRALDEHYDE	COc1cccc(C=O)c1OC	165	-1.97013	-0.290094	-0.0388409	-1.99053	0.367708	0.0688231
1634	VISNAGIN	COc1c2C(=O)C=C(C)Oc2cc3occc13	165	-1.31164	0.741726	-0.0264507	-2.28307	2.35152	1.40779
1635	AJMALINE	CC[C@H]1C2CC3[C@@H]4N(C)c5ccccc5[C@]46C[C@@H](C2C6O)N3[C@@H]1O	166	-0.0291889	0.808703	-1.08297	-0.789327	-1.08855	0.00515598
1636	DIMETHYLCAFFEIC ACID	COc1ccc(\C=C\C(=O)O)cc1OC	166	-1.43326	-0.346599	-0.0682661	-2.44193	2.56324	-0.93636
1637	KOPARIN	COc1ccc(C2=COc3cc(O)ccc3C2=O)c(O)c1O	166	-0.133318	0.256776	-0.294804	-3.82738	4.82388	-2.25135
1638	5,7-DIHYDROXYISOFLAVONE	Oc1cc(O)c2C(=O)C(=COc2c1)c3ccccc3	167	-0.799977	0.504491	-0.191766	-4.42019	5.22216	-2.81604
1639	FLOPROPIONE	CCC(=O)c1c(O)cc(O)cc1O	167	-1.4561	-0.724808	-0.345031	-1.7235	1.73288	-1.37534
1640	BENZAMIL HYDROCHLORIDE	Cl.N\C(=N/C(=O)c1nc(Cl)c(N)nc1N)\NCc2ccccc2	167	0.611208	-0.893216	1.22859	-2.20259	-2.98564	1.31909
1641	FLUNISOLIDE	CC1(C)O[C@@H]2CC3C4C[C@H](F)C5=CC(=O)C=CC5(C)C4C(O)CC3(C)[C@@]2(O1)C(=O)CO	167	0.522075	0.0469636	-1.46961	6.70184	0.266303	-2.04485
1642	TRANILAST	COc1ccc(\C=C\C(=O)Nc2ccccc2C(=O)O)cc1OC	167	-0.100565	0.349497	0.255965	-3.22082	1.26565	-0.563245
1643	EVOXINE	COc1c(OCC(O)C(C)(C)O)ccc2c(OC)c3ccoc3nc12	168	0.412329	0.70024	0.459797	-1.0912	-0.819786	1.59009
1644	ISOGINKGETIN	COc1ccc(cc1)C2=CC(=O)c3c(O)cc(O)c(c3O2)c4cc(ccc4OC)C5=CC(=O)c6c(O)cc(O)cc6O5	168	2.83437	2.26112	0.171687	-4.89955	7.94221	-3.4691
1645	HAEMATOXYLONE, TETRAMETHYL-	COc1cc2CC(=O)COc3c(OC)c(OC)ccc3C(=O)c2cc1OC	169	0.0923012	0.80903	-0.00874335	-2.42321	2.00506	-0.412904
1646	ACRIFLAVINIUM HYDROCHLORIDE	[Cl-].C[n+]1c2cc(N)ccc2cc3ccc(N)cc13	169	-0.730095	-0.273447	1.54502	-1.29611	-2.44724	-0.104164
1647	CATECHIN TETRAMETHYLETHER	COc1cc(OC)c2C[C@H](O)[C@H](Oc2c1)c3ccc(OC)c(OC)c3	169	0.0502571	0.746037	0.0700979	-3.67091	4.36054	-0.759363
1648	IODIPAMIDE	CC(=O)NCc1c(I)c(NC(=O)C)c(I)c(C(=O)O)c1I	170	0.15513	-0.404411	-0.248565	-1.29437	-2.02259	-0.476446
1649	CALCEIN	OC(=O)CN(CC(=O)O)CC1=CC2=C(c3ccccc3C(=O)O)c4cc(CN(CC(=O)O)CC(=O)O)c(O)cc4OC2=CC1=O	170	4.18287	-1.80088	-0.611053	-2.33047	1.9912	-1.00496
1650	AUSTRICINE	C[C@H]1[C@@H]2[C@@H](O)CC(=C3[C@H]([C@H]2OC1=O)C(=CC3=O)C)C	171	-1.23751	-0.198743	-1.09684	3.86428	0.60262	0.290111
1651	THALIDOMIDE	O=C1CCC(N2C(=O)c3ccccc3C2=O)C(=O)N1	171	-1.01438	-0.237748	-0.672065	-0.531393	-1.45607	0.42984
1652	KINETIN	C(Nc1ncnc2[nH]cnc12)c3occc3	171	-0.698268	0.380482	0.315034	-1.83183	-4.06111	3.27668
1653	PERILLIC ACID (-)	CC(=C)[C@@H]1CCC(=CC1)C(=O)O	171	-2.17171	-0.426979	-0.499515	3.29696	0.0890889	-1.61329
1654	TELMISARTAN	CCCc1nc2c(C)cc(cc2n1Cc3ccc(cc3)c4ccccc4C(=O)O)c5nc6ccccc6n5C	171	1.89762	4.2142	1.76899	-2.16612	-1.81868	1.69467
1655	2-PROPYL-3-HYDROXYETHYLENEPYRAN-4-ONE	CCCC1=C(\C=C\O)C(=O)C=CO1	172	-1.88109	-0.879174	-0.561132	1.5351	0.308611	-1.2745
1656	3alpha-HYDROXY-4,4-BISNOR-8,11,13-PODOCARPATRIENE	C[C@]12CC[C@@H](O)C[C@H]1CCc3ccccc23	172	-1.69672	0.652332	-0.435371	0.0631056	-1.53038	-1.79534
1657	ANTHRAQUINONE	O=C1c2ccccc2C(=O)c3ccccc13	172	-1.60446	0.929519	-0.0188189	-1.32511	-0.659944	0.00871138
1658	ESTRADIOL METHYL ETHER	COc1ccc2C3CC[C@]4(C)[C@@H](O)CCC4C3CCc2c1	172	-0.980998	1.07515	-0.533665	-0.041929	1.80525	-1.18482
1659	N-FORMYLMETHIONYLPHENYLALANINE	CSCCC(NC=O)C(=O)NC(Cc1ccccc1)C(=O)O	172	-0.0787037	-0.876672	0.0313311	-2.23284	-1.87995	-1.09401
1660	12a-HYDROXY-5-DEOXYDEHYDROMUNDUSERONE	COc1ccc2C=C3c4cc(OC)c(OC)cc4OCC3(O)Oc2c1	172	0.0557417	0.979129	-0.214186	-4.14707	5.82529	-1.48625
1661	CADIN-4-EN-10-OL	CC(C)C1CCC(C)(O)C2CCC(=CC12)C	172	-1.91255	0.204472	-0.628518	4.39118	-0.956832	-2.7871
1662	p-HYDROXYCINNAMALDEHYDE	Oc1ccc(\C=C\C=O)cc1	172	-2.10955	-0.349912	-0.116384	-2.1532	2.03117	-1.5155
1663	MANDELIC ACID, METHYL ESTER	COC(=O)C(O)c1ccccc1	173	-1.82672	-0.545203	-0.124986	-1.16314	-0.460358	1.36079
1664	ROFECOXIB	CS(=O)(=O)c1ccc(cc1)C2=C(C(=O)OC2)c3ccccc3	173	-0.653615	0.940649	0.085364	-0.839024	0.0971308	0.351809
1665	URSODIOL	C[C@H](CCC(=O)O)[C@H]1CCC2C3[C@@H](O)C[C@@H]4C[C@H](O)CC[C@]4(C)C3CC[C@]12C	173	0.148958	0.470417	-0.988181	6.54428	-1.59769	-5.55001
1666	METAMPICILLIN SODIUM	[Na+].CC1(C)SC2C(NC(=O)C(N=C)c3ccccc3)C(=O)N2C1C(=O)[O-]	174	0.339368	-1.11407	0.856007	-0.348219	-1.10251	2.38444
1667	CELASTROL	CC1=C(O)C(=O)C=C2C1=CC=C3[C@@]2(C)CC[C@@]4(C)[C@@H]5C[C@@](C)(CC[C@]5(C)CC[C@]34C)C(=O)O	174	0.260424	1.30972	-1.23015	3.37053	0.833305	-0.67589
1668	DIHYDROGAMBOGIC ACID	CC(=CCCC1(C)Oc2c(CC=C(C)C)c3OC45C6CC(C=C4C(=O)c3c(O)c2C=C1)C(O)C5(C\C=C(\C)/C(=O)O)OC6(C)C)C	174	2.61333	1.98358	-0.67259	0.162092	4.06389	-1.63881
1669	ORTHOTHYMOTINIC ACID	CC(C)c1ccc(C)c(C(=O)O)c1O	174	-1.65602	-0.183442	-0.174478	-1.62048	0.211418	-0.164963
1670	CYCLOPHOSPHAMIDE HYDRATE	O.ClCCN(CCCl)P1(=O)NCCCO1	175	-1.02722	-1.75777	0.887754	0.37494	-2.93454	-1.42812
1671	FENAMISAL	Nc1ccc(C(=O)Oc2ccccc2)c(O)c1	175	-0.952401	0.198989	0.0950351	-3.11436	-0.36695	-0.456577
1672	ORSELLINIC ACID, ETHYL ESTER	CCOC(=O)c1c(C)cc(O)cc1O	175	-1.44787	-0.454149	-0.189778	-2.37188	1.50387	-1.35984
1673	RETUSIN 7-METHYL ETHER	COc1ccc(cc1)C2=COc3c(O)c(OC)ccc3C2=O	175	-0.446465	0.67732	-0.0332176	-3.29606	3.68482	-1.50283
1674	BUDESONIDE	CCCC1O[C@@H]2CC3C4CCC5=CC(=O)C=CC5(C)C4[C@@H](O)CC3(C)[C@@]2(O1)C(=O)CO	175	0.646568	0.339758	-1.25871	8.99573	0.955121	-3.2281
1675	ANHYDROBRAZILIC ACID	COc1ccc2C(=O)C(=COc2c1)CC(=O)O	176	-1.07271	-0.34754	-0.377679	-3.24821	5.67942	-2.19295
1676	ACEPHATE	COP(=O)(NC(=O)C)SC	177	-2.02702	-1.47537	-0.514831	0.218918	-1.30916	-0.920081
1677	FENOPROFEN	CC(C(=O)O)c1cccc(Oc2ccccc2)c1	177	-1.0683	0.692237	0.330002	-2.55207	-0.0258991	-0.25919
1678	PHENELZINE SULFATE	NNCCc1ccccc1.OS(=O)(=O)O	177	-0.581405	-1.75957	0.937405	-1.81217	-1.12444	-0.479026
1679	CHAULMOOGRIC ACID	OC(=O)CCCCCCCCCCCCC1CCC=C1	178	-0.774617	0.467147	0.437489	1.54064	-1.35039	-1.8415
1680	CAFFEINE	CN1C(=O)N(C)c2ncn(C)c2C1=O	178	-1.85817	-0.396716	-0.486703	-1.14264	-1.83036	1.07366
1681	FLAVOKAWAIN B	COc1cc(O)c(C(=O)\C=C\c2ccccc2)c(OC)c1	178	-0.658886	0.668602	0.340341	-5.08022	8.19733	-3.08546
1682	LYSYL-TYROSYL-LYSINE ACETATE	CC(=O)O.NCCCCC(N)C(=O)NC(Cc1ccc(O)cc1)C(=O)NC(CCCCN)C(=O)O	179	2.86639	-3.70391	0.990527	-1.66089	-1.2882	-2.922
1683	PIOGLITAZONE HYDROCHLORIDE	Cl.CCc1ccc(CCOc2ccc(CC3SC(=O)NC3=O)cc2)nc1	179	0.445862	0.587444	1.74972	-2.67377	-0.589169	0.851342
1684	AMCINONIDE	CC(=O)OCC(=O)[C@@]12OC3(CCCC3)O[C@@H]1CC4C5CCC6=CC(=O)C=C[C@]6(C)[C@@]5(F)[C@@H](O)C[C@]24C	179	1.16103	0.80874	-1.38935	9.30742	0.923031	-1.53952
1685	DIOSMETIN	COc1ccc(cc1O)C2=CC(=O)c3c(O)cc(O)cc3O2	180	-0.138013	0.322211	-0.281148	-4.38588	7.47823	-3.49404
1686	1,3-DIPROPYL-8-CYCLOPENTYLXANTHINE [DPCPX]	CCCN1C(=O)N(CCC)c2[nH]c(nc2C1=O)C3CCCC3	180	-0.629151	0.545675	-0.203872	-0.380717	-2.30636	0.915088
1687	BERGAPTEN	COc1c2C=CC(=O)Oc2cc3occc13	180	-1.38491	0.720844	-0.0220674	-1.95677	2.10504	2.48848
1688	PONALRESTAT	OC(=O)CC1=NN(Cc2ccc(Br)cc2F)C(=O)c3ccccc13	180	-0.175501	0.985531	0.111681	-2.25271	-1.29036	-0.0433663
1689	1,3-DIDEACETYL-7-DEACETOXY-7-OXOKHIVORIN	CC1(C)[C@H](O)C[C@H](O)[C@@]2(C)C1CC(=O)[C@]3(C)C2CC[C@@]4(C)[C@@H](OC(=O)C5OC345)c6cocc6	181	0.866804	0.857484	-1.21856	3.57556	2.26755	7.63163
1690	MAACKIAIN	Oc1ccc2C3Oc4cc5OCOc5cc4C3COc2c1	181	-0.407406	1.09332	-0.530116	-3.69657	4.28475	-1.02556
1691	TENOXICAM	CN1C(=C(O)c2sccc2S1(=O)=O)C(=O)Nc3ccccn3	181	-0.251937	0.0602173	-0.275334	-2.44332	-2.82373	3.34757
1692	ARACHIDONIC ACID	CCCCC\C=C/C\C=C/C\C=C/C\C=C/CCCC(=O)O	182	-0.735757	0.316756	0.648148	1.20517	-1.24957	-1.84667
1693	4,7-DIMETHOXYFLAVONE	COc1ccc(cc1)C2=CC(=O)c3ccc(OC)cc3O2	182	-0.777769	0.96559	0.101997	-4.0924	7.26941	-2.45598
1694	CICLOPIROX OLAMINE	CC1=CC(=O)N(O)C(=C1)C2CCCCC2.NCCO	182	-0.750626	-1.31755	0.480468	2.33902	-0.631073	-1.10279
1695	NITROFURAZONE	NC(=O)N\N=C\c1oc(cc1)[N+](=O)[O-]	182	-1.41132	-0.892368	-0.281522	-0.852191	-1.62656	0.666254
1696	PROPYLTHIOURACIL	CCCC1=CC(=O)NC(=S)N1	182	-2.04467	-0.832645	-0.611027	1.02991	-1.57552	-1.14968
1697	7-CHLOROETHYLTHEOPHYLLINE	CN1C(=O)N(C)c2ncn(CCCl)c2C1=O	183	-1.51219	-0.210059	-0.319065	-1.11887	-2.31363	0.921432
1698	CYPROTERONE	CC(=O)[C@@]1(O)CCC2C3C=C(Cl)C4=CC(=O)[C@@H]5CC5[C@]4(C)C3CC[C@]12C	183	-0.394175	0.750703	-1.22296	7.00043	-0.471147	-4.0409
1699	DIHYDROROBUSTIC ACID	COc1ccc(cc1)C2=C(O)c3c(OC2=O)cc4OC(C)(C)CCc4c3OC	183	0.25305	1.28122	-0.177065	-2.55572	5.83763	-0.210765
1700	HYDROXYTACRINE MALEATE	Nc1c2C(O)CCCc2nc3ccccc13.OC(=O)\C=C/C(=O)O	183	0.482233	-0.534164	1.00031	-2.1836	-2.95494	1.8627
1701	LANSOPRAZOLE	Cc1c(OCC(F)(F)F)ccnc1CS(=O)c2nc3ccccc3[nH]2	183	0.0913332	1.29746	0.680289	-3.54573	-1.02312	2.67712
1702	5alpha-12-METHOXY-4,4-BISNOR-8,11,13-PODOCARPATRIEN-3-ONE	COc1ccc2CC[C@H]3CC(=O)CC[C@]3(C)c2c1	184	-1.49357	0.717754	-0.3648	-1.26768	2.34722	-1.06935
1703	6alpha-METHYLPREDNISOLONE ACETATE	C[C@H]1CC2C3CC[C@](O)(C(=O)COC(=O)C)C3(C)C[C@H](O)C2C4(C)C=CC(=O)C=C14	184	0.40504	0.0324562	-1.12977	9.43066	0.769631	-3.27945
1704	HYCANTHONE	CCN(CC)CCNc1ccc(CO)c2Sc3ccccc3C(=O)c12	184	0.249152	0.791952	0.227589	-2.30727	-2.14102	0.170661
1705	MEDRYSONE	C[C@H]1CC2C3CC[C@H](C(=O)C)[C@@]3(C)C[C@H](O)C2[C@@]4(C)CCC(=O)C=C14	184	-0.683692	0.509609	-1.07777	8.71635	0.0662653	-5.42291
1706	METHYL ORSELLINATE	COC(=O)c1c(C)cc(O)cc1O	184	-1.59408	-0.545314	-0.274666	-2.82252	1.72353	-1.28988
1707	ROBUSTIC ACID	COc1ccc(cc1)C2=C(O)c3c(OC2=O)cc4OC(C)(C)C=Cc4c3OC	184	0.253192	1.20511	-0.192648	-2.5382	6.64531	-0.124868
1708	alpha-TOCHOPHEROL	CC(C)CCCC(C)CCCC(C)CCCC1(C)CCc2c(C)c(O)c(C)c(C)c2O1	185	0.173182	2.25009	0.812809	-0.425808	1.24848	-0.487501
1709	ASARININ (-)	C1Oc2ccc(cc2O1)[C@@H]3OC[C@H]4[C@@H]3CO[C@@H]4c5ccc6OCOc6c5	185	0.26868	1.41183	-0.542669	-2.09564	1.2809	0.396463
1710	CEFSULODIN SODIUM	[Na+].NC(=O)c1cc[n+](CC2=C(N3C(SC2)C(NC(=O)C(c4ccccc4)S(=O)(=O)[O-])C3=O)C(=O)[O-])cc1	185	2.23142	-1.21987	1.00021	-1.12608	-2.20261	1.17688
1711	METAMECONINE	COc1cc2COC(=O)c2cc1OC	185	-1.61736	-0.108538	-0.310467	-2.16837	0.442076	0.0857044
1712	BENZO[a]PYRENE	c1ccc2c(c1)cc3ccc4cccc5ccc2c3c45	186	-0.860199	3.00523	1.1519	-1.66675	-2.47818	0.169217
1713	NICOLSAMIDE	Oc1ccc(Cl)cc1C(=O)Nc2ccc(cc2Cl)[N+](=O)[O-]	186	-0.573737	0.626189	0.143003	-2.45416	-1.5663	-0.326968
1714	RETINYL ACETATE	CC(=O)OC\C=C(/C)\C=C\C=C(/C)\C=C\C1=C(C)CCCC1(C)C	186	-1.10082	0.620603	0.0210373	3.28109	-0.00939397	-0.461411
1715	N-AMINOHEXYL-5-CHLORO-1-NAPTHALENESULFONAMIDE HYDROCHLORIDE	Cl.NCCCCCCNS(=O)(=O)c1cccc2c(Cl)cccc12	186	0.132011	0.0673263	1.95569	-1.56175	-3.21275	-0.19756
1716	ZOXAZOLAMINE	Nc1oc2ccc(Cl)cc2n1	186	-1.91322	0.256186	0.0312414	-1.82726	-3.69401	1.22434
1717	ISOSAFROLE	C\C=C\c1ccc2OCOc2c1	187	-2.09126	0.238188	-0.228412	-2.15436	2.35616	-0.733781
1718	7,3'-DIMETHOXYFLAVONE	COc1ccc2C(=O)C=C(Oc2c1)c3cccc(OC)c3	187	-0.777769	0.96559	0.101997	-4.58357	7.43516	-2.46845
1719	ACETYL ISOGAMBOGIC ACID	CC(=CCCC1(C)Oc2c(CC=C(C)C)c3O[C@@]45C6C[C@@H](C=C4C(=O)c3c(OC(=O)C)c2C=C1)C(=O)C5(C\C=C(/C)\C(=O)O)OC6(C)C)C	187	2.82069	2.30147	-0.45026	1.10914	4.00449	-0.356222
1720	NICERGOLINE	CO[C@]12C[C@@H](COC(=O)c3cncc(Br)c3)CN(C)[C@@H]1Cc4cn(C)c5cccc2c45	187	0.853252	1.96931	0.32	-2.83657	-3.73441	2.86795
1721	2-ETHOXYCARBONYL-2-HYDROXY-5,7-DIMETHOXYISOFLAVANONE	CCOC(=O)C1(O)Oc2cc(OC)cc(OC)c2C(=O)C1c3ccccc3	188	0.380732	0.706363	0.0861314	-2.67057	3.626	-0.422264
1722	LOPERAMIDE HYDROCHLORIDE	Cl.CN(C)C(=O)C(CCN1CCC(O)(CC1)c2ccc(Cl)cc2)(c3ccccc3)c4ccccc4	188	1.16332	1.58237	2.11913	-1.92843	-2.99992	1.41008
1723	RHODOMYRTOXIN B	CCC(C)C(=O)c1c(O)c(C)c2oc3c(C)c(O)c(C(=O)C(C)CC)c(O)c3c2c1O	188	1.04474	1.51361	0.511741	-1.22902	-0.29467	0.489861
1724	ASARYLALDEHYDE	COc1cc(OC)c(C=O)cc1OC	189	-1.63008	-0.314976	-0.0203204	-2.43282	2.25392	-0.548668
1725	4-METHOXYDALBERGIONE	COC1=CC(=O)C(=CC1=O)C(C=C)c2ccccc2	190	-1.24925	0.304852	-0.0840862	0.0891819	0.56794	0.157971
1726	ANETHOLE	COc1ccc(\C=C\C)cc1	191	-2.37185	0.0927813	0.0420169	-2.12844	2.59263	-0.789913
1727	FLUMEQUINE	CC1CCc2cc(F)cc3C(=O)C(=CN1c23)C(=O)O	191	-1.04434	0.290709	-0.562227	-1.75573	1.67927	-0.835851
1728	TOTAROL	CC(C)c1c(O)ccc2c1CCC3C(C)(C)CCC[C@]23C	191	-1.29728	1.38226	-0.252142	-1.64829	-0.0290531	-1.20199
1729	3alpha-ACETOXYDIHYDRODEOXYGEDUNIN	CC(=O)O[C@@H]1CC[C@]2(C)C3CC[C@@]4(C)[C@@H](OC(=O)C=C4[C@]3(C)[C@@H](CC2C1(C)C)OC(=O)C)c5cocc5	192	0.979452	1.61025	-0.547581	6.41651	3.92381	8.48835
1730	AMRINONE	NC1=CC(=CNC1=O)c2ccncc2	192	-1.50853	-0.952837	-0.592929	-0.658087	-0.0356698	2.49381
1731	MEBENDAZOLE	COC(=O)Nc1nc2cc(ccc2[nH]1)C(=O)c3ccccc3	192	-0.227912	1.01419	0.470051	-2.18197	-2.19556	1.45064
1732	PEUCEDANIN	COc1c(oc2cc3OC(=O)C=Cc3cc12)C(C)C	192	-1.10818	1.07698	0.100636	-2.10011	2.64321	2.31466
1733	IRIGENIN TRIMETHYL ETHER	COc1cc(cc(OC)c1OC)C2=COc3cc(OC)c(OC)c(OC)c3C2=O	193	0.58715	0.800387	0.162372	-3.33923	4.12607	-1.13738
1734	PHENAZOPYRIDINE HYDROCHLORIDE	Cl.Nc1ccc(N=Nc2ccccc2)c(N)n1	193	-0.669262	-0.195158	1.44599	-2.26315	-2.89119	0.800463
1735	CITROPTEN	COc1cc(OC)c2C=CC(=O)Oc2c1	193	-1.55729	0.0221256	-0.291639	-2.62248	5.10828	-0.460779
1736	PIROMIDIC ACID	CCN1C=C(C(=O)O)C(=O)c2cnc(nc12)N3CCCC3	193	-0.400205	-0.052677	-0.601358	-0.418456	0.0255307	-0.298358
1737	KUHLMANNIN	COc1c(O)cc2C(=CC(=O)Oc2c1OC)c3ccccc3	194	-0.455369	0.801405	-0.00732135	-2.18172	1.98029	0.140647
1738	MYCOPHENOLIC ACID	COc1c(C)c2COC(=O)c2c(O)c1C\C=C(/C)\CCC(=O)O	194	-0.184457	0.0725468	-0.184959	-0.184526	1.42956	-1.3064
1739	METHOXYVONE	COc1cc(C)c2C(=O)C=C(Oc2c1)c3ccccc3	195	-1.05298	1.12889	0.103624	-4.33685	5.93399	-1.87051
1740	2,3-DIHYDROXY-6,7-DICHLOROQUINOXALINE	Oc1nc2cc(Cl)c(Cl)cc2nc1O	196	-1.31176	0.434508	-0.0599334	-1.74812	-2.51871	0.521167
1741	2,4-DICHLOROPHENOXYACETIC ACID	OC(=O)COc1ccc(Cl)cc1Cl	196	-1.67449	-0.123055	-0.0517082	-1.72816	-0.625275	-0.729401
1742	DOMPERIDONE	Clc1ccc2N(C3CCN(CCCN4C(=O)Nc5ccccc45)CC3)C(=O)Nc2c1	196	0.604188	1.17548	-0.187597	-2.12992	-3.63971	0.953033
1743	PANTOPRAZOLE	COc1ccnc(CS(=O)c2nc3cc(OC(F)F)ccc3[nH]2)c1OC	196	0.473967	1.03482	0.625115	-2.51402	-0.704388	2.10444
1744	AMINOPTERIN	Nc1nc(N)c2nc(CNc3ccc(cc3)C(=O)NC(CCC(=O)O)C(=O)O)cnc2n1	197	2.38206	-0.586075	0.0244309	-1.4952	-4.41141	0.630166
1745	4-METHYLDAPHNETIN	CC1=CC(=O)Oc2c(O)c(O)ccc12	197	-1.51866	-0.244808	-0.553622	-1.60903	2.66843	-0.486945
1746	6-ACETOXYANGOLENSIC ACID METHYL ESTER	COC(=O)C(OC(=O)C)[C@H]1C(C)(C)C(=O)C[C@@H]2O[C@]34CC(=O)O[C@@H](c5cocc5)[C@]3(C)CCC(C4=C)[C@]12C	197	1.38455	1.10619	-0.653429	5.77803	4.5486	10.7832
1747	AVOCATIN A	CC(=O)OCC(O)CC(O)CCCCCCCCCCCC=C.CC(=O)OCC(O)CC(O)CCCCCCCCCCCC#C	197	3.77525	0.0864532	3.05227	3.52866	-1.0793	-0.918742
1748	LIOTHYRONINE SODIUM	[Na+].N[C@@H](Cc1cc(I)c(Oc2ccc(O)c(I)c2)c(I)c1)C(=O)[O-]	198	0.934221	-0.0340579	1.59382	-2.87268	-0.838256	-0.842971
1749	RESVERATROL 4'-METHYL ETHER	COc1ccc(\C=C\c2cc(O)cc(O)c2)cc1	198	-1.00885	0.520498	0.186652	-3.62896	3.61473	-1.9499
1750	GUANABENZ ACETATE	CC(=O)O.NC(=N)N\N=C/c1c(Cl)cccc1Cl	198	-0.570403	-1.18516	1.09508	-1.38052	-1.32454	-0.291564
1751	OLIGOMYCIN (A shown)	CC[C@H]1CC[C@H]2O[C@@]3(CC[C@@H](C)[C@@H](C[C@H](C)O)O3)[C@H](C)[C@@H](OC(=O)\C=C\[C@@H](C)[C@H](O)[C@@H](C)C(=O)[C@@H](C)[C@H](O)[C@@H](C)C(=O)[C@@](C)(O)[C@H](O)[C@@H](C)C\C=C\C=C\1)[C@H]2C	198	2.95869	0.765229	-1.36015	4.56517	0.818305	1.04931
1752	4'-METHOXYFLAVONE	COc1ccc(cc1)C2=CC(=O)c3ccccc3O2	199	-1.11784	0.990714	0.083527	-3.8375	5.10779	-1.7488
1753	AMINACRINE	Nc1c2ccccc2nc3ccccc13	199	-1.40963	1.05106	0.340082	-2.12201	-3.98171	1.65802
1754	MELATONIN	COc1ccc2[nH]cc(CCNC(=O)C)c2c1	199	-1.07118	0.111355	0.217122	-2.14618	-0.514821	-0.248577
1755	3-alpha-HYDROXYDEOXYGEDININ	CC(=O)O[C@@H]1CC2C(C)(C)[C@H](O)C=C[C@]2(C)C3CC[C@@]4(C)[C@@H](OC(=O)C=C4[C@]13C)c5cocc5	200	0.634287	1.32109	-0.730407	5.92554	3.66187	8.77327
1756	VERATRIC ACID	COc1ccc(cc1OC)C(=O)O	200	-1.64547	-0.485785	-0.154734	-2.49523	1.2919	-0.458492
1757	2-METHYL-5,7,8-TRIMETHOXYISOFLAVONE	COc1cc(OC)c2C(=O)C(=C(C)Oc2c1OC)c3ccccc3	201	-0.368656	1.02024	0.128374	-3.09612	3.22743	-0.628063
1758	3',4'-DIMETHOXYFLAVONE	COc1ccc(cc1OC)C2=CC(=O)c3ccccc3O2	202	-0.777769	0.96559	0.101997	-3.82988	4.94143	-1.57481
1759	CHLOROACETOXYQUINOLINE	CC(=O)Oc1ccc(Cl)c2cccnc12	202	-1.5068	0.54914	0.206866	-1.42984	-0.928657	3.04107
1760	2,4-DIHYDROXY-3,4-DIMETHOXY-4'-ETHOXYBENZOPHENONE	CCOc1ccc(cc1)C(=O)c2cc(O)c(OC)c(OC)c2O	203	-0.0582122	0.372623	0.235672	-2.45145	2.16949	-0.932182
1761	4-NAPHTHALIMIDOBUTYRIC ACID	OC(=O)CCCN1C(=O)c2cccc3cccc(C1=O)c23	203	-0.539035	0.505078	0.0474402	-1.38408	-1.8023	-0.234649
1762	NORETHYNODREL	C[C@]12CCC3C(CCC4=C3CCC(=O)C4)C1CC[C@@]2(O)C#C	203	-1.12193	0.786736	-1.03461	6.85056	-0.296581	-3.99203
1763	TRIOXSALEN	CC1=CC(=O)Oc2c(C)c3oc(C)cc3cc12	203	-1.5238	1.06817	0.000482423	-1.83116	1.4413	1.93583
1764	2,3-DIACETOXY-7,8-EPOXY-24,29-DINOR-1,3,5-FRIEDELATRIENE-20-CARBOXYLIC ACID	CC(=O)Oc1cc2c(CC3OC34[C@@]2(C)CC[C@@]5(C)C6C[C@@](C)(CC[C@]6(C)CC[C@]45C)C(=O)O)c(C)c1OC(=O)C	204	1.58979	2.00184	-0.742124	0.19748	3.19729	3.02445
1765	DEOXYSAPPANONE B TRIMETHYL ETHER	COc1ccc2C(=O)C(Cc3ccc(OC)c(OC)c3)COc2c1	204	-0.285461	1.0217	0.202981	-4.8886	6.22536	-2.18634
1766	OXOLINIC ACID	CCN1C=C(C(=O)O)C(=O)c2cc3OCOc3cc12	204	-0.729929	-0.0630926	-0.627685	-2.51754	3.25606	-1.41227
1767	TRIAMTERENE	Nc1nc(N)c2nc(c(N)nc2n1)c3ccccc3	205	-0.187052	0.216435	-0.0262771	-2.03811	-3.65636	1.21886
1768	BETULINIC ACID	CC(=C)[C@@H]1CC[C@@]2(CCC3[C@H](CCC4[C@@]3(C)CCC5C(C)(C)[C@H](O)CC[C@]45C)C12)C(=O)O	205	0.157784	1.538	-1.06696	6.35132	-0.147275	-2.03532
1769	ROTENONIC ACID	COc1cc2OC[C@H]3Oc4c(CC=C(C)C)c(O)ccc4C(=O)[C@H]3c2cc1OC	206	0.396788	1.40679	-0.0849954	-3.08619	6.48603	-1.42869
1770	DYCLONINE HYDROCHLORIDE	Cl.CCCCOc1ccc(cc1)C(=O)CCN2CCCCC2	206	-0.455471	0.215811	1.7091	-2.3768	-0.867209	-0.411959
1771	NABUMETONE	COc1ccc2cc(CCC(=O)C)ccc2c1	206	-1.37548	0.718527	0.410241	-1.45313	0.876732	-0.178135
1772	OXCARBAZEPINE	NC(=O)N1c2ccccc2CC(=O)c3ccccc13	206	-1.23274	0.691233	-0.127972	-2.63797	0.508646	-0.629498
1773	PENTAMIDINE ISETHIONATE	NC(=N)c1ccc(OCCCCCOc2ccc(cc2)C(=N)N)cc1.OCCS(=O)(=O)O.OCCS(=O)(=O)O	207	3.80549	-2.15489	2.84956	-1.67543	0.18196	-0.98566
1774	SULFANILAMIDE	Nc1ccc(cc1)S(=O)(=O)N	207	-1.84877	-0.972434	-0.390505	-1.47421	-1.71892	0.238035
1775	EUPHOL ACETATE	CC(CCC=C(C)C)[C@@H]1CC[C@]2(C)C3=C(CC[C@@]12C)C4(C)CC[C@H](OC(=O)C)C(C)(C)C4CC3	207	0.025176	2.15546	-0.373631	8.58999	2.25245	0.539203
1776	2',beta-DIHYDROXYCHALCONE	O\C(=C/C(=O)c1ccccc1O)\c2ccccc2	207	-1.00725	0.424036	0.166821	-2.49145	1.85416	-1.34958
1777	ALVERINE CITRATE	CCN(CCCc1ccccc1)CCCc2ccccc2.OC(=O)CC(O)(CC(=O)O)C(=O)O	207	2.11813	-0.923074	1.87773	-1.48249	-1.92704	-0.382555
1778	BETAMETHASONE VALERATE	CCCCC(=O)O[C@@]1([C@@H](C)CC2C3CCC4=CC(=O)C=C[C@]4(C)[C@@]3(F)C(O)C[C@]12C)C(=O)CO	207	0.914594	0.505174	-0.842866	8.41461	-0.000690761	-2.67331
1779	ESCITALOPRAM OXALATE	CN(C)CCC[C@]1(OCc2cc(ccc12)C#N)c3ccc(F)cc3.OC(=O)C(=O)O	208	0.99353	-0.550142	1.30876	-2.29706	-3.09509	0.612755
1780	OLMESARTAN MEDOXOMIL	CCCc1nc(c(C(=O)OCC2=C(C)OC(=O)O2)n1Cc3ccc(cc3)c4ccccc4c5nn[nH]n5)C(C)(C)O	208	2.80991	2.18683	0.861768	-1.7617	-2.37637	1.75611
1781	SUCCINYLSULFATHIAZOLE	OC(=O)CCC(=O)Nc1ccc(cc1)S(=O)(=O)Nc2nccs2	208	0.300019	-0.426492	0.105077	-1.23789	-2.49541	0.129169
1782	CLOXYQUIN	Oc1ccc(Cl)c2cccnc12	208	-1.85854	0.425756	0.0583363	-2.2299	-2.87715	1.96248
1783	DIAZOXIDE	CC1=Nc2ccc(Cl)cc2S(=O)(=O)N1	208	-1.65113	-0.197203	-0.483403	-1.64889	-1.60373	-0.0724616
1784	IOPANIC ACID	CCC(Cc1c(I)cc(I)c(N)c1I)C(=O)O	209	-0.426401	0.284512	-0.00367119	-1.14161	-1.46705	-0.242023
1785	OXICONAZOLE NITRATE	O[N+](=O)[O-].Clc1ccc(CO\N=C(/Cn2ccnc2)\c3ccc(Cl)cc3Cl)c(Cl)c1	209	1.01109	0.982085	2.04068	-2.49015	-1.77257	0.813876
1786	DIHYDRO-7-DESACETYLDEOXYGEDUNIN	CC1(C)C2C[C@@H](O)[C@]3(C)C(CC[C@@]4(C)[C@@H](OC(=O)C=C34)c5cocc5)[C@@]2(C)CCC1=O	210	0.14693	1.34424	-0.815451	5.58925	2.30028	5.26161
1787	EUGENITOL	CC1=CC(=O)c2c(O)c(C)c(O)cc2O1	210	-1.44609	-0.214232	-0.555982	-3.25132	5.44035	-2.29046
1788	E-CAPSAICIN	COc1cc(CNC(=O)CCCC\C=C\C(C)C)ccc1O	210	-0.53705	0.127681	0.342896	-1.27007	0.357395	-0.909608
1789	NOBILETIN	COc1ccc(cc1OC)C2=CC(=O)c3c(OC)c(OC)c(OC)c(OC)c3O2	210	0.582454	0.865822	0.176028	-2.99599	4.15758	-1.22266
1790	THIABENDAZOLE	c1ccc2[nH]c(nc2c1)c3cscn3	210	-1.34149	0.92001	0.392942	-1.8716	-3.0179	1.26684
1791	CHLORZOXAZONE	Clc1ccc2OC(=O)Nc2c1	211	-2.04354	-0.0248825	-0.385269	-1.54455	-1.72297	-0.133699
1792	ETHYL 1-BENZYL-3-HYDROXY- 2-OXO[5H]PYRROLE-4-CARBOXYLATE	CCOC(=O)C1=C(O)C(=O)N(Cc2ccccc2)C1	211	-0.882589	-0.246773	-0.191666	-0.625345	-0.257384	0.673424
1793	2,4-DICHLOROPHENOXYBUTYRIC ACID, METHYL ESTER	COC(=O)CCCOc1ccc(Cl)cc1Cl	212	-1.36639	0.225964	0.251621	-0.410407	0.0756717	1.76083
1794	N,N-HEXAMETHYLENEAMILORIDE	NC(=N)NC(=O)c1nc(Cl)c(nc1N)N2CCCCCC2	213	-0.219378	-0.581579	-0.596511	-0.737897	-4.12862	0.833193
1795	CLOBETASOL PROPIONATE	CCC(=O)O[C@@]1([C@@H](C)CC2C3CCC4=CC(=O)C=C[C@]4(C)[C@@]3(F)[C@@H](O)C[C@]12C)C(=O)CCl	213	0.408859	0.759681	-0.858203	8.26019	0.573298	-2.20838
1796	3beta-HYDROXYDEOXODIHYDRODEOXYGEDUNIN	CC(=O)O[C@@H]1CC2C(C)(C)[C@@H](O)CCC2(C)C3CC[C@@]4(C)[C@@H](OC(=O)C=C4C13C)c5cocc5	215	0.634128	1.39744	-0.714774	6.91938	3.54408	8.36319
1797	ARTHONIOIC ACID	CCCCCC(=O)Cc1cc(O)cc(O)c1C(=O)Oc2cc(CC(=O)CCCCC)c(C(=O)O)c(OC)c2	215	2.32065	0.955677	0.914641	-3.24993	5.76248	-3.13135
1798	DEOXYGEDUNIN	CC(=O)O[C@@H]1CC2C(C)(C)C(=O)C=C[C@]2(C)C3CC[C@@]4(C)[C@@H](OC(=O)C=C4[C@]13C)c5cocc5	215	0.487422	1.55026	-0.649375	6.27722	4.09378	8.90375
1799	JUAREZIC ACID	OC(=O)\C=C\C=C\c1ccccc1	216	-1.90117	-0.157409	-0.0187883	-1.826	0.631276	-0.649663
1800	TETRAHYDROGAMBOGIC ACID	CC(=CCCC1(C)Oc2c(CC=C(C)C)c3OC45C(CC6CC4C(C)(C)OC5(C\C=C(\C)/C(=O)O)C6O)C(=O)c3c(O)c2C=C1)C	216	2.61787	1.99449	-0.670613	0.162092	4.06389	-1.63881
1801	BECLOMETHASONE DIPROPIONATE	CCC(=O)OCC(=O)C1(OC(=O)CC)C(C)CC2C3CCC4=CC(=O)C=CC4(C)C3(Cl)C(O)CC12C	216	1.15002	0.72594	-0.742325	8.61747	0.542773	-2.18007
1802	STICTIC ACID	COc1cc(C)c2C(=O)Oc3c(C)c(O)c4C(=O)OC(O)c4c3Oc2c1C=O	216	0.666672	0.729709	-0.499592	-3.13459	1.79167	-0.64031
1803	alpha-HYODEOXYCHOLIC ACID	CC(CCC(=O)O)[C@H]1CCC2C3C[C@H](O)[C@@H]4C[C@H](O)CC[C@]4(C)C3CC[C@]12C	218	0.148958	0.470417	-0.988181	6.57197	-1.589	-5.67318
1804	TETRAC	OC(=O)Cc1cc(I)c(Oc2cc(I)c(O)c(I)c2)c(I)c1	218	0.607384	1.24904	0.278284	-2.50561	-0.611263	-0.724393
1805	ISOROTENONE	COc1cc2OC[C@H]3Oc4c(ccc5oc(cc45)C(C)C)C(=O)[C@H]3c2cc1OC	218	0.372396	2.13641	0.23237	-3.5303	2.70168	1.35731
1806	ISOGEDUNIN	CC(=O)O[C@@H]1CC2C(C)(C)C=CC(=O)[C@]2(C)C3CC[C@@]4(C)[C@@H](OC(=O)[C@H]5O[C@@]45[C@]13C)c6cocc6	219	0.863576	1.52482	-0.881158	5.98522	4.24776	9.99616
1807	ANTIMYCIN A (A1 shown)	CCCCC[C@@H]1[C@@H](OC(=O)CC(C)C)[C@H](C)OC(=O)[C@@H](NC(=O)c2cccc(NC=O)c2O)[C@@H](C)OC1=O	220	1.77199	0.168696	-0.0558181	1.47087	-0.724548	2.20212
1808	USNIC ACID	CC(=O)C1C(=O)C=C2Oc3c(C(=O)C)c(O)c(C)c(O)c3C2(C)C1=O	220	-0.0456281	-0.172935	-0.768915	-1.37189	3.34706	-1.27717
1809	1 (2)alpha-EPOXYDEOXYDIHYDROGEDUNIN	CC(=O)O[C@@H]1CC2C(C)(C)C(=O)[C@@H]3O[C@@H]3[C@]2(C)C4CC[C@@]5(C)[C@@H](OC(=O)C=C5[C@]14C)c6cocc6	221	0.862898	1.53427	-0.879185	5.65262	3.88731	8.70002
1810	BITHIONOL	[Na+].[Na+].[O-]c1c(Cl)cc(Cl)cc1Sc2cc(Cl)cc(Cl)c2[O-]	221	-0.436236	0.175874	3.15045	-1.90451	-1.74141	-0.205999
1811	CORTISONE	C[C@]12CCC(=O)C=C1CCC3C4CC[C@](O)(C(=O)CO)[C@@]4(C)CC(=O)C23	222	-0.143761	-0.130076	-1.24483	9.51989	0.140591	-6.30367
1812	TRIACETYLRESVERATROL	CC(=O)Oc1ccc(\C=C\c2cc(OC(=O)C)cc(OC(=O)C)c2)cc1	222	0.0329266	0.692697	0.492163	-2.59398	4.28667	-0.526704
1813	NILUTAMIDE	CC1(C)NC(=O)N(C1=O)c2ccc(c(c2)C(F)(F)F)[N+](=O)[O-]	222	-0.803707	0.116279	-0.293393	-0.995144	-0.898485	-0.0290054
1814	7-METHOXYCHROMONE	COc1ccc2C(=O)C=COc2c1	223	-1.88845	-0.0768359	-0.336005	-3.92193	6.72112	-2.30637
1815	N- (9-FLUORENYLMETHOXYCARBONYL)-L-LEUCINE	CC(C)C[C@@H](NC(=O)OCC1c2ccccc2c3ccccc13)C(=O)O	223	0.158649	0.995648	0.297018	-0.740582	-1.98348	-0.788476
1816	3,7-DIHYDROXYFLAVONE	OC1=C(Oc2cc(O)ccc2C1=O)c3ccccc3	224	-0.799525	0.49819	-0.193081	-4.04573	4.42929	-2.20482
1817	NIFLUMIC ACID	OC(=O)c1cccnc1Nc2cccc(c2)C(F)(F)F	224	-0.643764	0.511542	0.207019	-1.99033	-2.50914	2.00588
1818	ETHYL EVERNINATE	CCOC(=O)c1c(C)cc(OC)cc1O	224	-1.43443	-0.256196	-0.0496995	-2.92588	2.51306	-1.00647
1819	TYROTHRICIN	CC(C)CC1NC(=O)C(CCCN)NC(=O)C(NC(=O)C(Cc2ccc(O)cc2)NC(=O)C(CCC(=O)O)NC(=O)C(CC(=O)O)NC(=O)C(Cc3ccccc3)NC(=O)C(Cc4ccccc4)NC(=O)C5CCCN5C(=O)C(Cc6ccccc6)NC1=O)C(C)C	227	9.57401	0.335512	-0.118316	-0.587071	-1.67257	-1.9323
1820	DEOXYSAPPANONE B 7,3'-DIMETHYL ETHER	COc1ccc2C(=O)C(Cc3ccc(OC)c(O)c3)COc2c1	227	-0.298904	0.823747	0.0629027	-4.73338	5.9575	-2.47885
1821	1,3-DIDEACETYLDEOXYKHIVORIN	CC(=O)O[C@@H]1CC2C(C)(C)[C@H](O)C[C@H](O)[C@]2(C)C3CC[C@]4(C)[C@@H](OC(=O)C=C4[C@]13C)c5cocc5	228	0.977848	0.936128	-0.886102	5.81475	3.6417	8.96573
1822	NAPROXEN(+)	COc1ccc2cc(ccc2c1)[C@H](C)C(=O)O	228	-1.20373	0.524978	0.228933	-2.07903	0.676713	-0.051851
1823	SUPROFEN	CC(C(=O)O)c1ccc(cc1)C(=O)c2cccs2	228	-1.01795	0.653927	0.31932	-1.53791	-1.40902	2.7774
1824	3beta-ACETOXYDEOXODIHYDROGEDUNIN	CC(=O)O[C@@H]1CC[C@]2(C)C3CC[C@@]4(C)[C@@H](OC(=O)[C@H]5O[C@@]45[C@]3(C)[C@@H](CC2C1(C)C)OC(=O)C)c6cocc6	229	1.35561	1.5848	-0.779364	5.86427	3.74463	9.63421
1825	METAXALONE	Cc1cc(C)cc(OCC2CNC(=O)O2)c1	229	-1.38697	0.087806	-0.212015	-2.35995	0.258796	-0.459853
1826	PIMPINELLIN	COc1c(OC)c2occc2c3OC(=O)C=Cc13	229	-1.04485	0.69572	-0.00359746	-1.87291	1.67313	2.67812
1827	ABIETIC ACID	CC(C)C1=CC2=CCC3[C@](C)(CCC[C@]3(C)C(=O)O)C2CC1	230	-1.14456	0.792605	-0.700452	5.07171	0.508703	-0.940027
1828	DIHYDROERGOTAMINE MESYLATE	CN1C[C@@H](C[C@H]2[C@H]1Cc3c[nH]c4cccc2c34)C(=O)N[C@]5(C)O[C@@]6(O)[C@@H]7CCCN7C(=O)[C@H](Cc8ccccc8)N6C5=O.CS(=O)(=O)O	230	3.62987	1.48376	0.728807	-1.16838	-3.19877	1.87572
1829	OXAPROZIN	OC(=O)CCc1oc(c2ccccc2)c(n1)c3ccccc3	231	-0.407347	1.31462	0.673664	-1.36999	-1.33055	0.196162
1830	CHENODIOL	C[C@H](CCC(=O)O)[C@H]1CCC2C3[C@H](O)C[C@@H]4C[C@H](O)CC[C@]4(C)C3CC[C@]12C	231	0.148958	0.470417	-0.988181	6.54428	-1.59769	-5.55001
1831	CILOSTAZOL	O=C1CCc2cc(OCCCCc3nnnn3C4CCCCC4)ccc2N1	231	0.401089	1.09204	0.123561	-2.44896	-1.38157	0.10845
1832	METHYL DEOXYCHOLATE	COC(=O)CCC(C)C1CCC2C3CC[C@@H]4C[C@H](O)CC[C@]4(C)C3C[C@H](O)[C@]12C	231	0.161236	0.684607	-0.844714	7.83602	-0.178356	-2.43967
1833	ACACETIN DIACETATE	COc1ccc(cc1)C2=CC(=O)c3c(OC(=O)C)cc(OC(=O)C)cc3O2	232	0.238878	0.791571	0.13742	-3.36432	7.57912	-1.56706
1834	IBUPROFEN	CC(C)Cc1ccc(cc1)C(C)C(=O)O	232	-1.6862	0.165738	0.105171	-1.56709	-0.159148	-0.415386
1835	CHOL-11-ENIC ACID	CC(CCC(=O)O)[C@H]1CCC2C3CC[C@@H]4CC(=O)CC[C@]4(C)C3C=C[C@]12C	232	-0.328182	0.899394	-0.790096	6.96049	-0.1537	-4.47016
1836	2,3-DIHYDROXY-4-METHOXY-4'-ETHOXYBENZOPHENONE	CCOc1ccc(cc1)C(=O)c2ccc(OC)c(O)c2O	233	-0.398281	0.397747	0.217202	-2.21157	1.75659	-0.656217
1837	8,2'-DIMETHOXYFLAVONE	COc1cccc2C(=O)C=C(Oc12)c3ccccc3OC	233	-0.777769	0.96559	0.101997	-3.481	4.41698	-1.35585
1838	TOTAROL-19-CARBOXYLIC ACID	CC(C)c1c(O)ccc2c1CCC3C(C)(CCCC23C)C(=O)O	234	-0.698735	0.967758	-0.380945	-1.48403	0.412627	-1.13187
1839	CEAROIN	COc1cc(O)c(cc1O)C(=O)c2ccccc2	235	-0.88454	0.331463	0.113794	-2.96667	1.73086	-1.06443
1840	EXALAMIDE	CCCCCCOc1ccccc1C(=O)N	235	-1.36383	0.0117533	0.287956	-1.62776	-0.632459	-0.363639
1841	TRETINON	C\C(=C/C=C/C(=C/C(=O)O)/C)\C=C\C1=C(C)CCCC1(C)C	235	-1.26797	0.43594	-0.18213	2.01749	-0.525861	-1.81618
1842	2,4-DICHLOROPHENOXYACETIC ACID, METHYL ESTER	COC(=O)COc1ccc(Cl)cc1Cl	235	-1.66105	0.0748981	0.0883705	-1.19813	0.121525	1.00888
1843	SULMAZOLE	COc1cc(ccc1c2nc3cccnc3[nH]2)S(=O)C	237	-0.51323	0.815308	0.401335	-2.62989	-0.262816	2.81036
1844	5-CHLOROINDOLE-2-CARBOXYLIC ACID	OC(=O)c1cc2cc(Cl)ccc2[nH]1	238	-1.57095	0.362611	0.0778211	-1.78613	-1.63695	-0.0231576
1845	NALIDIXIC ACID	CCN1C=C(C(=O)O)C(=O)c2ccc(C)nc12	238	-1.15993	-0.291291	-0.440249	-1.47487	0.0711497	0.321127
1846	THIOCTIC ACID	OC(=O)CCCCC1CCSS1	239	-1.60581	-0.636595	-0.391652	1.34461	-1.20545	-1.34351
1847	ZIDOVUDINE [AZT]	CC1=CN([C@H]2C[C@H](N=[N+]=[N-])[C@@H](CO)O2)C(=O)NC1=O	240	-0.782588	-1.04285	-0.964737	0.978718	-2.12331	-0.547153
1848	8-CYCLOPENTYLTHEOPHYLLINE	CN1C(=O)N(C)c2[nH]c(nc2C1=O)C3CCCC3	240	-1.20791	0.0964338	-0.561074	-0.831355	-2.0867	0.985045
1849	NIFEDIPINE	COC(=O)C1=C(C)NC(=C(C1c2ccccc2[N+](=O)[O-])C(=O)OC)C	240	-0.0448243	-0.137591	-0.246199	-0.32566	-0.157446	1.47969
1850	BETAMETHASONE	C[C@H]1CC2C3CCC4=CC(=O)C=C[C@]4(C)[C@@]3(F)[C@@H](O)C[C@]2(C)[C@@]1(O)C(=O)CO	241	0.139899	-0.110065	-1.29163	8.48376	-0.31392	-4.76862
1851	Ng-METHYL-L-ARGININE ACETATE	CNC(=N)NCCCC(N)C(=O)O.CC(=O)O	242	-0.116702	-3.59926	0.597296	0.91814	-2.36784	-2.35629
1852	SILDENAFIL	CCCc1nn(C)c2C(=O)NC(=Nc12)c3cc(ccc3OCC)S(=O)(=O)N4CCN(C)CC4.OC(=O)CC(O)(CC(=O)O)C(=O)O	242	4.09539	-1.4043	0.919273	-2.11601	-1.12514	0.557256
1853	ERYSOLIN	CS(=O)(=O)CCCCN=C=S	243	-1.96754	-0.975866	-0.236634	0.604556	-2.00042	-0.667318
1854	FLURBIPROFEN	CC(C(=O)O)c1ccc(c(F)c1)c2ccccc2	243	-1.25401	0.795931	0.309856	-2.0313	-1.32475	0.178582
1855	RHAMNETIN	COc1cc(O)c2C(=O)C(=C(Oc2c1)c3ccc(O)c(O)c3)O	243	0.193742	0.0276405	-0.417677	-5.25835	8.57617	-3.63063
1856	PHENETHYL CAFFEATE (CAPE)	Oc1ccc(\C=C\C(=O)OCCc2ccccc2)cc1O	245	-0.447549	0.553574	0.358033	-1.77041	2.43079	-0.449219
1857	ROSIGLITAZONE	CN(CCOc1ccc(CC2SC(=O)NC2=O)cc1)c3ccccn3.OC(=O)\C=C/C(=O)O	246	1.90354	-0.0650793	1.4728	-3.03937	0.157475	1.25383
1858	GEMFIBROZIL	Cc1ccc(C)c(OCCCC(C)(C)C(=O)O)c1	246	-1.20398	0.288248	0.220314	-1.89765	1.01709	-0.695581
1859	GINKGETIN, K salt	[K+].COc1cc(O)c2C(=O)C=C(Oc2c1)c3ccc(OC)c(c3)c4c(O)cc(O)c5C(=O)C=C(Oc45)c6ccc([O-])cc6	246	3.06027	1.7113	1.6215	-5.08673	8.65775	-3.47261
1860	DEOXYSAPPANONE B 7,3'-DIMETHYL ETHER ACETATE	COc1ccc2C(=O)C(Cc3ccc(OC)c(OC(=O)C)c3)COc2c1	247	0.0528369	0.947131	0.211432	-4.47692	7.2198	-1.5668
1861	GLAFENINE	OCC(O)COC(=O)c1ccccc1Nc2ccnc3cc(Cl)ccc23	248	0.711148	0.827709	0.517656	-2.15791	-2.73723	2.15918
1862	FUSIDIC ACID	C[C@@H]1[C@H](O)CC[C@@]2(C)[C@H]1CC[C@@]3(C)C2[C@H](O)C[C@H]4\C(=C(\CCC=C(C)C)/C(=O)O)\[C@H](C[C@]34C)OC(=O)C	248	1.1605	0.789215	-0.917029	8.31829	1.15055	-1.71217
1863	HEDERAGENIN	CC1(C)CC[C@@]2(CC[C@]3(C)C(=CCC4[C@@]5(C)CC[C@H](O)[C@@](C)(CO)C5CC[C@@]34C)C2C1)C(=O)O	248	0.570601	1.15574	-1.23053	5.82288	0.505707	-0.512471
1864	LOSARTAN	CCCCc1nc(Cl)c(CO)n1Cc2ccc(cc2)c3ccccc3c4nnn[nH]4	249	1.106	1.90964	1.02338	-1.72415	-3.5019	1.35004
1865	SAPPANONE A 7-METHYL ETHER	COc1ccc2C(=O)\C(=C/c3ccc(O)c(O)c3)\COc2c1	249	-0.395873	0.628939	-0.150822	-4.80386	7.81634	-2.99194
1866	DIHYDRODEOXYGEDUNIN	CC(=O)O[C@@H]1CC2C(C)(C)C(=O)CC[C@]2(C)C3CC[C@@]4(C)[C@@H](OC(=O)C=C4[C@]13C)c5cocc5	250	0.492254	1.55705	-0.648258	6.95128	4.09963	8.07336
1867	ROTENONE	COc1cc2OC[C@H]3Oc4c5C[C@@H](Oc5ccc4C(=O)[C@H]3c2cc1OC)C(=C)C	251	0.35933	1.6558	-0.258751	-2.47495	5.35262	-0.404663
1868	LEFUNOMIDE	Cc1oncc1C(=O)Nc2ccc(cc2)C(F)(F)F	253	-1.12327	0.454176	0.228016	-1.91348	-3.15098	1.36244
1869	MUNDOSERONE	COc1ccc2C(=O)[C@@H]3[C@@H](COc4cc(OC)c(OC)cc34)Oc2c1	255	-0.0767095	1.08155	-0.159905	-3.99617	6.04612	-1.4079
1870	5,7-DIHYDROXY-4-METHYLCOUMARIN	CC1=CC(=O)Oc2cc(O)cc(O)c12	255	-1.51866	-0.244808	-0.553622	-2.60767	4.97797	-1.49998
1871	beta-TOXICAROL	COc1cc2OCC3Oc4cc5OC(C)(C)C=Cc5c(O)c4C(=O)C3c2cc1OC	255	0.613278	1.3588	-0.470389	-2.76984	6.29817	-0.748733
1872	CHLORPROPHAM	CC(C)OC(=O)Nc1cccc(Cl)c1	256	-1.77209	0.0210888	0.00593378	-1.09172	-2.29351	0.479962
1873	THYROXINE	N[C@@H](Cc1cc(I)c(Oc2cc(I)c(O)c(I)c2)c(I)c1)C(=O)O	256	1.1334	0.339789	0.0794811	-2.68934	-1.0896	-1.2386
1874	2-BENZOYL-5-METHOXYBENZOQUINONE	COC1=CC(=O)C(=CC1=O)C(=O)c2ccccc2	256	-1.27191	0.0353168	-0.239606	-0.201543	1.04858	-0.516601
1875	ONONETIN	COc1ccc(CC(=O)c2ccc(O)cc2O)cc1	256	-0.732872	0.346529	0.1828	-4.02305	3.73748	-2.2965
1876	FRAXIDIN METHYL ETHER	COc1cc2C=CC(=O)Oc2c(OC)c1OC	257	-1.21724	-0.0027557	-0.273119	-1.94357	3.4796	0.636851
1877	METHYL 7-DESOXYPURPUROGALLIN-7-CARBOXYLATE TRIMETHYL ETHER	COC(=O)C1=Cc2ccc(OC)c(OC)c2C(=O)C(=C1)OC	257	-0.588347	0.0114911	-0.197453	-1.39069	3.41903	0.871616
1878	TANGERITIN	COc1ccc(cc1)C2=CC(=O)c3c(OC)c(OC)c(OC)c(OC)c3O2	257	0.242403	0.890704	0.157508	-3.0036	4.32394	-1.39665
1879	INDOMETHACIN	COc1ccc2c(c1)c(CC(=O)O)c(C)n2C(=O)c3ccc(Cl)cc3	259	-0.110439	1.51028	0.577223	-3.72849	-1.96957	1.97224
1880	FORMONONETIN	COc1ccc(cc1)C2=COc3cc(O)ccc3C2=O	259	-0.786534	0.702444	-0.0516875	-4.39425	5.83274	-2.62216
1881	PEUCENIN	CC(=CCc1c(O)cc2OC(=CC(=O)c2c1O)C)C	260	-1.02398	0.170537	-0.361141	-2.86509	5.89732	-2.41895
1882	DIBENZOTHIOPHENE	c1ccc2c(c1)sc3ccccc23	264	-1.88472	1.56755	0.561794	-2.08935	-3.36157	1.58239
1883	NIMESULIDE	CS(=O)(=O)Nc1ccc(cc1Oc2ccccc2)[N+](=O)[O-]	265	-0.466094	0.335335	0.234101	-1.87406	-1.85047	0.0131098
1884	3-ACETOXYPREGN-16-EN-12,20-DIONE	CC(=O)O[C@H]1CC[C@@]2(C)[C@@H](CCC3C4CC=C(C(=O)C)[C@@]4(C)C(=O)CC23)C1	269	-0.409794	0.67585	-0.911555	9.12789	1.84925	-0.658968
1885	HARMINE	COc1ccc2c(c1)[nH]c3c(C)nccc23	272	-1.24408	1.01934	0.398729	-2.36361	-1.22054	2.39243
1886	ISOTECTORIGENIN TRIMETHYL ETHER	COc1ccc(cc1)C2=COc3c(OC)c(OC)cc(OC)c3C2=O	274	-0.0929706	0.850392	0.125382	-3.64248	4.74345	-1.41062
1887	ISOEUGENITOL	CC1=CC(=O)c2c(O)cc(O)c(C)c2O1	275	-1.44609	-0.214232	-0.555982	-2.87022	4.82111	-1.90459
1888	PYRVINIUM PAMOATE	CN(C)c1ccc2c(ccc(\C=C\c3cc(C)n(c3C)c4ccccc4)[n+]2C)c1.OC(=O)c5cc6ccccc6c(Cc7c(O)c(cc8ccccc78)C(=O)[O-])c5O	275	4.73263	5.02021	3.57298	-3.56248	-0.414332	1.3137
1889	CAMPTOTHECIN	CC[C@@]1(O)C(=O)OCC2=C1C=C3N(Cc4cc5ccccc5nc34)C2=O	276	0.0349405	1.0031	-0.517146	-0.433683	-1.51398	2.4632
1890	PHENOLPHTHALEIN	Oc1ccc(cc1)C2(OC(=O)c3ccccc23)c4ccc(O)cc4	276	-0.0952596	1.52257	0.225882	-2.36666	0.398231	-1.06934
1891	LONCHOCARPIC ACID	COc1c2C=CC(C)(C)Oc2c(CC=C(C)C)c3OC(=O)C(=C(O)c13)c4ccc(O)cc4	279	0.72669	1.53035	-0.117738	-1.85133	5.29375	-0.298233
1892	GANGLEOIDIN ACETATE	COC(=O)c1c(C)c2Oc3c(Cl)c(OC(=O)C)c(Cl)c(C)c3C(=O)Oc2cc1OC	279	0.566184	1.38854	0.121389	-2.6406	2.05176	0.337156
1893	MUNDULONE	COc1c2C=CC(C)(C)Oc2ccc1C3=COc4cc5OC(C)(C)C(O)Cc5cc4C3=O	280	0.632777	1.55349	-0.413535	-3.18622	6.23121	-1.16563
1894	AKLAVINE HYDROCHLORIDE	Cl.CC[C@@]1(O)C[C@H](O[C@H]2C[C@@H]([C@H](O)[C@H](C)O2)N(C)C)c3c(O)c4C(=O)c5c(O)cccc5C(=O)c4cc3[C@H]1C(=O)OC	280	2.94589	0.23552	0.797442	-0.479347	1.50807	1.99825
1895	PROPANIL	CCC(=O)Nc1ccc(Cl)c(Cl)c1	280	-1.9849	0.0656045	-0.0202713	-0.736997	-2.43866	0.046458
1896	HARMOL HYDROCHLORIDE	Cl.Cc1nccc2c3ccc(O)cc3[nH]c12	281	-0.919835	0.397181	1.70202	-2.39901	-2.24688	1.60147
1897	7,8-DIHYDROXYFLAVONE	Oc1ccc2C(=O)C=C(Oc2c1O)c3ccccc3	282	-0.804673	0.569927	-0.17811	-3.41405	3.78513	-2.02283
1898	alpha-TOXICAROL	COc1cc2OCC3Oc4c5C=CC(C)(C)Oc5cc(O)c4C(=O)C3c2cc1OC	283	0.613278	1.3588	-0.470389	-3.3301	7.93413	-1.21891
1899	beta-DIHYDROGEDUNOL	CC(=O)O[C@@H]1CC2C(C)(C)[C@@H](O)CC[C@]2(C)C3CC[C@@]4(C)[C@@H](OC(=O)[C@H]5O[C@@]45[C@]13C)c6cocc6	283	1.0103	1.37175	-0.946608	6.36713	3.3649	9.50905
1900	FLUTAMIDE	CC(C)C(=O)Nc1ccc(c(c1)C(F)(F)F)[N+](=O)[O-]	285	-1.23602	0.03903	0.00859018	-1.12289	-2.17171	0.0173682
1901	PRENYLETIN	CC(=CCOc1cc2OC(=O)C=Cc2cc1O)C	287	-1.1503	0.232208	-0.232021	-1.86308	5.18339	-0.335957
1902	DICUMAROL	OC1=C(CC2=C(O)c3ccccc3OC2=O)C(=O)Oc4ccccc14	288	0.0979946	0.824582	-0.353047	-1.42007	1.54018	0.195887
1903	MEFENAMIC ACID	Cc1cccc(Nc2ccccc2C(=O)O)c1C	295	-1.02301	0.681553	0.220411	-1.95454	-1.18255	-0.116423
1904	SALINOMYCIN, SODIUM	[Na+].CC[C@H]([C@H]1CC[C@H](C)[C@@H](O1)[C@@H](C)[C@H](O)[C@H](C)C(=O)[C@H](CC)[C@H]2OC3(O[C@@]4(CC[C@](C)(O4)[C@H]5CC[C@](O)(CC)[C@H](C)O5)[C@H](O)C=C3)[C@H](C)C[C@@H]2C)C(=O)[O-]	301	3.8701	0.317852	0.475049	4.51541	-0.183291	-0.517935
1905	IRIGENIN, 7-BENZYL ETHER	COc1cc(cc(O)c1OC)C2=COc3cc(OCc4ccccc4)c(OC)c(O)c3C2=O	301	1.41272	1.41823	0.365121	-4.41273	4.75666	-1.78542
1906	ERGOSTEROL	CC(C)C(C)\C=C\C(C)C1CCC2C3=CC=C4CC(O)CCC4(C)C3CCC12C	303	-0.451346	1.61296	-0.591846	7.49328	-0.893447	-4.79265
1907	ISOTECTORIGENIN, 7-METHYL ETHER	COc1ccc(cc1)C2=COc3c(OC)c(OC)cc(O)c3C2=O	303	-0.106414	0.652439	-0.0146971	-4.1033	5.55859	-2.32411
1908	FENBUFEN	OC(=O)CCC(=O)c1ccc(cc1)c2ccccc2	305	-0.911096	0.556069	0.367746	-1.57986	-0.692996	-0.750194
1909	2,6-DIMETHOXYQUINONE	COC1=CC(=O)C=C(OC)C1=O	308	-2.03854	-1.01357	-0.655543	0.620502	-0.00808251	-0.73661
1910	MUNDULONE ACETATE	COc1c2C=CC(C)(C)Oc2ccc1C3=COc4cc5OC(C)(C)C(Cc5cc4C3=O)OC(=O)C	308	0.978101	1.7663	-0.246342	-1.61485	7.60691	0.943545
1911	ATOVAQUONE	OC1=C([C@@H]2CC[C@H](CC2)c3ccc(Cl)cc3)C(=O)c4ccccc4C1=O	311	-0.291955	1.75223	-0.038406	-1.14172	-0.235159	0.203619
1912	PAPAVERINE HYDROCHLORIDE	Cl.COc1ccc(Cc2nccc3cc(OC)c(OC)cc23)cc1OC	312	0.324351	0.957119	2.14541	-2.75814	-0.49762	2.35711
1913	LORGLUMIDE SODIUM	[Na+].CCCCCN(CCCCC)C(=O)C(CCC(=O)[O-])NC(=O)c1ccc(Cl)c(Cl)c1	314	0.833555	-0.190367	2.10723	-0.184119	-3.45422	0.515453
1914	TENIPOSIDE	COc1cc(cc(OC)c1O)[C@H]2[C@@H]3C(COC3=O)C(O[C@@H]4O[C@@H]5CO[C@H](OC5[C@H](O)[C@H]4O)c6cccs6)c7cc8OCOc8cc27	317	3.74724	1.84373	-0.673639	-1.05865	0.885392	4.44241
1915	DALBERGIONE, 4-METHOXY-4'-HYDROXY-	COC1=CC(=O)C(=CC1=O)C(C=C)c2ccc(O)cc2	321	-0.92264	0.0820182	-0.205644	-0.381676	2.00488	-1.08579
1916	2,3,4-TRIHYDROXY-4'-ETHOXYBENZOPHENONE	CCOc1ccc(cc1)C(=O)c2ccc(O)c(O)c2O	324	-0.411724	0.199794	0.0771234	-2.52033	2.07808	-1.27618
1917	EPIAFZELECHIN TRIMETHYL ETHER	COc1ccc(cc1)[C@H]2Oc3cc(OC)cc(OC)c3C[C@H]2O	324	-0.289794	0.770919	0.0515774	-3.39054	4.07238	-0.774177
1918	DIFLUNISAL	OC(=O)c1cc(ccc1O)c2ccc(F)cc2F	328	-1.06433	0.498381	0.106253	-2.4665	-0.260251	-0.609402
1919	CARPROFEN	CC(C(=O)O)c1ccc2c(c1)[nH]c3ccc(Cl)cc23	331	-0.789123	1.34801	0.479908	-1.78929	-1.3726	0.314662
1920	DIHYDROMUNDULETONE	COc1c(CC(=O)c2cc3CC(O)C(C)(C)Oc3cc2O)ccc4OC(C)(C)C=Cc14	333	0.686422	1.19781	-0.178997	-2.89894	5.16738	-1.13974
1921	DEGUELIN(-)	COc1cc2OC[C@H]3Oc4c5C=CC(C)(C)Oc5ccc4C(=O)[C@H]3c2cc1OC	334	0.28667	1.58164	-0.348831	-2.56908	6.21667	-0.162116
1922	5,7-DIMETHOXYISOFLAVONE	COc1cc(OC)c2C(=O)C(=COc2c1)c3ccccc3	336	-0.773073	0.900154	0.0883407	-3.91777	4.48294	-1.44841
1923	DICTAMNINE	COc1c2ccoc2nc3ccccc13	336	-1.45085	1.15165	0.46784	-2.25006	-1.92018	2.54225
1924	ENOXOLONE	CC1(C)[C@@H](O)CC[C@@]2(C)C1CC[C@]3(C)C2C(=O)C=C4[C@@H]5C[C@](C)(CC[C@]5(C)CC[C@@]34C)C(=O)O	339	0.346276	1.37764	-1.22562	6.39404	0.761604	-0.538039
1925	ISORESERPINE	CO[C@H]1[C@@H](C[C@@H]2CN3CCc4c([nH]c5cc(OC)ccc45)[C@@H]3C[C@@H]2[C@@H]1C(=O)OC)OC(=O)c6cc(OC)c(OC)c(OC)c6	345	2.89065	2.14968	0.242869	-0.210095	0.923591	2.10941
1926	HAEMATOMMIC ACID, ETHYL ESTER	CCOC(=O)c1c(C)cc(O)c(C=O)c1O	347	-1.10914	-0.534777	-0.182592	-1.99425	0.958206	-0.815379
1927	THIMEROSAL	[Na+].CC[Hg]Sc1ccccc1C(=O)[O-]	348	-0.980508	-0.752411	1.43441	-1.74167	0.41248	-0.143146
1928	2,4-DICHLOROPHENOXYBUTYRIC ACID	OC(=O)CCCOc1ccc(Cl)cc1Cl	352	-1.37985	0.0282538	0.111593	-1.2404	-1.22857	-1.03056
1929	NORHARMAN	c1ccc2c(c1)[nH]c3cnccc23	352	-1.65253	0.955481	0.37043	-1.75466	-2.93801	1.88797
1930	DEHYDROVARIABILIN	COc1ccc2c(OCc3c2oc4cc(OC)ccc34)c1	353	-0.672113	1.70039	0.38724	-3.04394	0.225816	0.999244
1931	3-DEOXO-3beta-ACETOXYDEOXYDIHYDROGEDUNIN	CC(=O)O[C@H]1CC[C@]2(C)C3CC[C@@]4(C)[C@@H](OC(=O)C=C4[C@]3(C)[C@@H](CC2C1(C)C)OC(=O)C)c5cocc5	358	0.979452	1.61025	-0.547581	6.41651	3.92381	8.48835
1932	TOLFENAMIC ACID	Cc1c(Cl)cccc1Nc2ccccc2C(=O)O	358	-0.973112	0.737016	0.228945	-2.25647	-1.76599	-0.0102796
1933	LITHOCHOLIC ACID	CC(CCC(=O)O)[C@H]1CCC2C3CC[C@@H]4C[C@H](O)CC[C@]4(C)C3CC[C@]12C	361	-0.193789	0.918155	-0.819686	7.28436	-1.619	-6.21562
1934	5-NITRO-2-PHENYLPROPYLAMINOBENZOIC ACID [NPPB]	OC(=O)c1cc(ccc1NCCCc2ccccc2)[N+](=O)[O-]	373	-0.180203	0.500058	0.379318	-2.29775	-1.80624	-0.471402
1935	2,3,4'-TRIHYDROXY-4-METHOXYBENZOPHENONE	COc1ccc(C(=O)c2ccc(O)cc2)c(O)c1O	377	-0.557932	0.108629	-0.0077641	-2.42184	1.33247	-1.15433
1936	DIHYDROCELASTROL	Cc1c(O)c(O)cc2c1CC=C3[C@@]2(C)CC[C@@]4(C)C5C[C@@](C)(CC[C@]5(C)CC[C@]34C)C(=O)O	378	0.509637	1.78779	-0.805883	0.110669	1.53765	0.0409884
1937	EZETIMIBE	OC(CC[C@@H]1[C@H](N(C1=O)c2ccc(F)cc2)c3ccc(O)cc3)c4ccc(F)cc4	381	0.558499	1.79502	0.560785	-1.62172	0.263728	0.395766
1938	ACRISORCIN	CCCCCCc1ccc(O)cc1O.Nc2c3ccccc3nc4ccccc24	383	0.938444	1.88055	2.34947	-3.00434	-1.76056	-0.064178
1939	PROPRANOLOL HYDROCHLORIDE (+/-)	Cl.CC(C)NCC(O)COc1cccc2ccccc12	403	-0.33954	-0.110981	1.80137	-1.78807	-2.03162	-0.34584
1940	DALBERGIONE	C=CC(C1=CC(=O)C=CC1=O)c2ccccc2	404	-1.59446	0.401713	-0.0875849	0.314918	0.152783	0.00518805
1941	DIFFRATIC ACID	COc1cc(C)c(C(=O)Oc2cc(C)c(C(=O)O)c(O)c2C)c(OC)c1C	440	0.317671	0.77145	0.250834	-3.13319	2.60018	-0.484291
1942	HARMANE	Cc1nccc2c3ccccc3[nH]c12	443	-1.58415	1.04446	0.380259	-2.05851	-3.32879	2.67939
1943	RILUZOLE	Nc1nc2ccc(OC(F)(F)F)cc2s1	446	-1.3633	0.754571	0.214964	-1.89665	-2.0217	0.695904
1944	PHENYLBUTYRIC ACID	OC(=O)CCCc1ccccc1	451	-1.88525	-0.186278	0.0579306	-1.63022	-0.945617	-1.02453
1945	LITHOCHOL-11-ENIC ACID	CC(CCC(=O)O)[C@H]1CCC2C3CC[C@@H]4C[C@H](O)CC[C@]4(C)C3C=C[C@]12C	463	-0.191282	0.809091	-0.842147	7.37707	-1.12927	-5.47698
1946	METHOXSALEN	COc1c2OC(=O)C=Cc2cc3ccoc13	464	-1.38491	0.720844	-0.0220674	-1.99076	2.36825	2.92419
1947	PINOSYLVIN METHYL ETHER	COc1cc(O)cc(\C=C\c2ccccc2)c1	494	-1.33546	0.743332	0.308211	-4.04753	3.31656	-1.732
1948	CURCUMIN	COc1cc(\C=C\C(=C\C(=O)\C=C\c2ccc(O)c(OC)c2)\O)ccc1O	496	0.424073	0.427144	0.254684	-1.98513	2.96735	-0.8581
1949	FLUFENAMIC ACID	OC(=O)c1ccccc1Nc2cccc(c2)C(F)(F)F	520	-0.766043	0.708441	0.281371	-1.75303	-1.55786	-0.342834
1950	GANGALEOIDIN	COC(=O)c1c(C)c2Oc3c(Cl)c(O)c(Cl)c(C)c3C(=O)Oc2cc1OC	520	0.214443	1.26516	-0.0271405	-3.21643	1.21904	-0.495758
1951	GENISTEIN	Oc1ccc(cc1)C2=COc3cc(O)cc(O)c3C2=O	529	-0.473369	0.281657	-0.313324	-4.47868	6.1193	-3.52625
1952	HEXYLRESORCINOL	CCCCCCc1ccc(O)cc1O	576	-1.5492	0.118777	0.14551	-1.95241	0.614106	-2.09281
1953	DICHLOROPHENE	Oc1ccc(Cl)cc1Cc2cc(Cl)ccc2O	590	-1.18731	0.911064	0.229326	-2.20435	-0.706932	-0.953987
1954	CHLOROXYLENOL	Cc1cc(O)cc(C)c1Cl	597	-2.41792	0.0877108	-0.135752	-2.37324	-0.739283	-0.940279
1955	PENTACHLOROPHENOL	Oc1c(Cl)c(Cl)c(Cl)c(Cl)c1Cl	622	-2.08867	0.58641	-0.0613211	-1.11433	-2.17669	-0.759115
1956	LEOIDIN	COC(=O)c1c(C)c2Oc3c(Cl)c(O)c(Cl)c(C)c3C(=O)Oc2c(C)c1O	877	0.265853	1.20539	-0.147122	-2.55873	0.172568	-0.474196

## Sheet: Table S2
Oranje et al.	Novel Natural and Synthetic Inhibitors of Solute Carriers SGLT1 and SGLT2													Pharmacology Research & Perspectives
Table S2. Primary screening hits and additional structurally similar compounds: clustering, SGLT1/2 inhibition, cytotoxicity and PCA
COMPOUND	ISOMERIC SMILE	DICE FCFP6 CLUSTERING				NORMALIZED SGLT1 ACTIVITY (%)					NORMALIZED SGLT2 ACTIVITY (%)					SGLT2/SGLT1 ACTIVITY RATIO		CYTOTOXICITY AT 50 mM			PRINCIPAL COMPONENT ANALYSIS						SUPPLIER
		#	Sxc (%)				50 mM		5 mM			50 mM		5 mM		50 mM	5 uM		(% of vehicle control)		on PMD			on FCFP6
				Mean	SD	n	Mean	SD*	Mean	SD*	n	Mean	SD*	Mean	SD*	Mean	Mean	n	Mean	SD*	PC1	PC2	PC2	PC1	PC2	PC3
Phloridzin	C1=CC(=CC=C1CCC(=O)C2=C(C=C(C=C2O[C@H]3[C@@H]([C@H]([C@@H]([C@H](O3)CO)O)O)O)O)O)O	19	70.7071	75.3724	12.286	4	-1.43125e-07	8.49032e-07	8.81649	3.40018	4	-1e-06	1.41421e-06	7.58648	3.35278	n.a.	0.860487	5+	2.69985	9.34663	1.94545	-0.680161	-0.461546	-3.66829	5.63596	-3.71799	Sigma-Aldrich Chemie (Zwijndrecht, The Netherlands)
Prunetin-4-p-galactoside	COc1cc(O)c2C(=O)C(=COc2c1)c3ccc(OC4OC(CO)C(O)C(O)C4O)cc3	19	82.8283			3	38.3194	5.29523	81.0128	5.41754	3	88.4651	6.58185	99.9026	5.23133	2.30862	1.23317	2	-25.75	3.40343	1.7609	-0.243633	-0.646304	-4.32694	8.20937	-3.36796	InterBioScreen Ltd (Chernogolovka, Russia)
Polydatin	C1=CC(=CC=C1/C=C/C2=CC(=CC(=C2)O[C@H]3[C@@H]([C@H]([C@@H]([C@H](O3)CO)O)O)O)O)O	19	68.75			2	53.637	6.34351	94.024	3.81393	2	81.8409	14.1428	97.4205	3.7644	1.52583	1.03612	n.d.	n.d.	n.d.	1.19852	-0.400455	-0.426434	-3.4108	4.30799	-2.82062	Sigma-Aldrich Chemie (Zwijndrecht, The Netherlands)
Isoliquiritin	C1=CC(=CC=C1/C=C/C(=O)C2=C(C=C(C=C2)O)O)O[C@H]3[C@@H]([C@H]([C@@H]([C@H](O3)CO)O)O)O	19	71.2871			2	54.2762	2.44821	96.3432	8.06034	2	75.836	9.85778	98.4459	10.2325	1.39722	1.02183	n.d.	n.d.	n.d.	1.53504	-0.450304	-0.412824	-3.41442	6.03807	-3.13485	INDOFINE Chemical Company, Inc (Hillsborough, USA)
Glycitin	COC1=C(C=C2C(=C1)C(=O)C(=CO2)C3=CC=C(C=C3)O)O[C@H]4[C@@H]([C@H]([C@@H]([C@H](O4)CO)O)O)O	19	86.8687			2	97.1042	0.731764	95.5262	1.68086	2	99.1266	0.438084	105.96	3.21285	1.02083	1.10922	2	-22	3.3665	1.7609	-0.243633	-0.646304	-3.76573	5.93987	-2.7987	Sigma-Aldrich Chemie (Zwijndrecht, The Netherlands)
Liquiritin	C1[C@H](OC2=C(C1=O)C=CC(=C2)O)C3=CC=C(C=C3)O[C@H]4[C@@H]([C@H]([C@@H]([C@H](O4)CO)O)O)O	19	71.1538			2	97.1556	0.316883	100.77	2.12205	2	97.3357	4.64999	100.803	6.62218	1.00185	1.00032	2	-9.75	3.68556	1.42201	-0.160824	-0.653036	-2.78401	5.37653	-1.71443	Sigma-Aldrich Chemie (Zwijndrecht, The Netherlands)
Daidzin	C1=CC(=CC=C1C2=COC3=C(C2=O)C=CC(=C3)O[C@H]4[C@@H]([C@H]([C@@H]([C@H](O4)CO)O)O)O)O	19	100			2	97.8796	0.0646791	96.9204	2.03224	2	103.749	1.15372	101.745	3.38777	1.05997	1.04978	2	-18.75	1.5	1.42085	-0.218751	-0.664825	-4.2887	7.25323	-3.55161	Sigma-Aldrich Chemie (Zwijndrecht, The Netherlands)
Sakuranin	COC1=CC(=C2C(=O)C[C@H](OC2=C1)C3=CC=C(C=C3)O)O[C@H]4[C@@H]([C@H]([C@@H]([C@H](O4)CO)O)O)O	19	69.8113			2	98.6804	1.18174	97.9006	1.29686	2	100.714	6.18441	99.8957	8.38065	1.02061	1.02038	2	-1.5	3.10913	1.76208	-0.185947	-0.634566	-2.92484	5.75943	-1.65992	CHEMOS GmbH & Co. KG (Regenstauf, Germany)
Cladrastin-7-O-b-D-glucopyranoside	COC1=C(C=C(C=C1)C2=COC3=CC(=C(C=C3C2=O)OC)O[C@H]4[C@@H]([C@H]([C@@H]([C@H](O4)CO)O)O)O)OC	19	80.8081			2	101.075	0.942927	103.666	0.00611647	2	103.107	1.31027	102.975	1.35251	1.02011	0.993334	2	-23	8.75595	2.11442	-0.0708034	-0.487756	-3.19214	5.33381	-1.78203	INDOFINE Chemical Company, Inc (Hillsborough, USA)
Clivicolide	CCOC(=O)c1ccc(OC2OC(CO)C(O)C(O)C2O)cc1	19	70.4545			2	101.266	1.89623	99.0753	4.64171	2	108.461	6.75471	111.436	1.75879	1.07105	1.12476	2	12.25	10.5317	0.381498	-1.09274	-0.561375	-1.29239	1.45573	-0.695219	INDOFINE Chemical Company, Inc (Hillsborough, USA)
Wistin	COC1=CC=C(C=C1)C2=COC3=CC(=C(C=C3C2=O)OC)O[C@H]4[C@@H]([C@H]([C@@H]([C@H](O4)CO)O)O)O	19	84			1	101.905		99.2392		1	103.639		98.3126		1.01701	0.990663	2	-51	3.74166	1.77435	-0.0456797	-0.506226	-3.46337	5.89165	-2.0536	INDOFINE Chemical Company, Inc (Hillsborough, USA)
Aloe-emodin-8-O-b-D-glucopyranoside	C1=CC2=C(C(=C1)O[C@H]3[C@@H]([C@H]([C@@H]([C@H](O3)CO)O)O)O)C(=O)C4=C(C=C(C=C4C2=O)CO)O	19	67.3469			2	103.242	3.50843	99.5085	2.31317	2	100.39	4.23744	99.9441	2.14329	0.972379	1.00438	2	-3.25	7.71902	1.75476	-0.543374	-0.807626	-2.23616	1.98859	-1.2872	INDOFINE Chemical Company, Inc (Hillsborough, USA)
Sissotrin	COC1=CC=C(C=C1)C2=COC3=CC(=CC(=C3C2=O)O)O[C@H]4[C@@H]([C@H]([C@@H]([C@H](O4)CO)O)O)O	19	83.6735			2	108.99	14.4158	98.7568	6.81674	2	135.746	22.3495	106.16	4.82328	1.24549	1.07497	2	-23.25	4.272	1.7609	-0.243633	-0.646304	-4.32694	8.20937	-3.36796	Sigma-Aldrich Chemie (Zwijndrecht, The Netherlands)
Kushenol F	CC(=CCC(CC1=C(C=C2C(=C1O)C(=O)CC(O2)C3=C(C=C(C=C3)O)O)O)C(=C)C)C	19	47.5248			2	112.06	10.6796	108.947	1.53573	2	120.669	0.331386	116.457	0.804546	1.07682	1.06894	2	15	2.94392	0.910421	1.10521	0.0693981	-1.98311	6.71279	-2.09767	INDOFINE Chemical Company, Inc (Hillsborough, USA)
(+)-Pteryxin	CC=C(C)C(=O)O[C@H]3c1c(ccc2ccc(=O)oc12)OC(C)(C)[C@H]3OC(C)=O	5	94.6237	82.5336	16.2812	3	11.1069	4.40948	74.7687	3.05544	3	23.1333	8.48662	81.4584	0.975921	2.08279	1.08947	4	1.98564	19.0023	0.0993457	0.706022	-0.322085	0.535072	6.17577	3.29701	Wuhan ChemFaces Biochemical Co., Ltd. (Wuhan, China)
Praeruptorin E	CC=C(C)C(=O)O[C@H]3[C@@H](OC(=O)CC(C)C)c1c(ccc2ccc(=O)oc12)OC3(C)C	5	92.7835			3	27.6368	4.63032	72.9739	6.11895	3	85.449	4.68075	122.583	3.86759	3.09186	1.67982	2	-1.25	4.78714	0.453292	1.07282	-0.122552	0.857289	5.99952	3.48533	JR MediChem LLC (Princeton, USA)
Praeruptorin D	C/C=C(\C)/C(=O)O[C@@H]1[C@@H](C(OC2=C1C3=C(C=C2)C=CC(=O)O3)(C)C)OC(=O)/C(=C/C)/C	5	96.7742			2	28.8279	3.29463	78.8577	10.4655	2	74.4726	4.06877	109.943	1.97392	2.58335	1.39419	4	-9.20231	22.6016	0.366114	1.12686	-0.185577	0.0392063	5.81575	2.75411	Wuhan ChemFaces Biochemical Co., Ltd. (Wuhan, China)
Praeruptorin A	CC=C(C)C(=O)O[C@@H]3[C@H](OC(C)=O)c1c(ccc2ccc(=O)oc12)OC3(C)C	5	100			3+	29.3877	2.5376	92.8845	4.52225	3	92.4143	7.37176	111.238	7.05993	3.14466	1.1976	6	-0.824545	15.234	0.0993457	0.706022	-0.322085	0.535072	6.17577	3.29701	JR MediChem LLC (Princeton, USA)
(+)-Praeruptorin A	C/C=C(\C)/C(=O)O[C@H]1[C@H](C2=C(C=CC3=C2OC(=O)C=C3)OC1(C)C)OC(=O)C	5	100			2	42.7405	2.10236	93.5999	10.7596	2	87.0325	3.95017	95.0019	12.8238	2.0363	1.01498	4	-5.48413	15.1063	0.0993457	0.706022	-0.322085	0.535072	6.17577	3.29701	Wuhan ChemFaces Biochemical Co., Ltd. (Wuhan, China)
Samidin	CC(C)=CC(=O)OC3C(OC(C)=O)c1c(ccc2ccc(=O)oc12)OC3(C)C	5	90.3226			3	45.1107	33.1333	84.5367	3.60843	3	58.1963	22.1422	94.3385	4.12752	1.29008	1.11595	4	-9.54488	14.6391	0.0993457	0.706022	-0.322085	1.10497	6.55665	3.91052	Sigma-Aldrich Chemie (Zwijndrecht, The Netherlands)
Praeruptorin B - INDOFINE	CC=C(C)C(=O)O[C@H]3c1c(ccc2ccc(=O)oc12)OC(C)(C)[C@H]3OC(=O)C(C)=CC	5	96.7742			2	46.9341	2.01618	91.4637	0.640416	2	43.7551	0.642739	91.6543	8.72475	0.932267	1.00208	4	-14.9561	12.3665	0.366114	1.12686	-0.185577	0.0392063	5.81575	2.75411	INDOFINE Chemical Company, Inc (Hillsborough, USA)
Peucedanocoumarin I	CCC(C)C(=O)O[C@H]3[C@H](OC(C)=O)c1c(ccc2ccc(=O)oc12)OC3(C)C	5	89.3617			3	47.9763	30.9145	94.9374	1.81455	3	97.5105	2.47678	101.826	16.5541	2.03247	1.07256	4	4.21541	20.7631	0.182872	0.702876	-0.248438	0.722807	5.91634	3.70048	Wuhan ChemFaces Biochemical Co., Ltd. (Wuhan, China)
Praeruptorin C	CC=C(C)C(=O)O[C@H]3[C@@H](OC(C)=O)c1c(ccc2ccc(=O)oc12)OC3(C)C	5	100			3	50.2751	25.8695	89.9945	2.6225	3	92.0353	4.76122	94.8426	6.86133	1.83063	1.05387	6	-12.7867	18.1612	0.0993457	0.706022	-0.322085	0.535072	6.17577	3.29701	JR MediChem LLC (Princeton, USA)
Praeroside II	CC1([C@@H]([C@@H](C2=C(O1)C=CC3=C2OC(=O)C=C3)O)O[C@H]4[C@@H]([C@H]([C@@H]([C@H](O4)CO)O)O)O)C	5	62.6263			2	53.2571	16.2091	97.9025	2.36186	2	62.0228	19.0533	98.4196	10.5102	1.16459	1.00528	2	10.0607	10.1449	1.35958	-0.819335	-1.25678	-0.807513	4.66839	0.778573	AnalytiCon Discovery GmbH (Potsdam, Germany)
Praeruptorin B - JR MediChem	CC=C(C)C(=O)O[C@H]3c1c(ccc2ccc(=O)oc12)OC(C)(C)[C@H]3OC(=O)C(C)=CC	5	96.7742			4	59.2918	22.9993	95.9639	3.69405	4	53.8638	16.0928	90.7197	3.23985	0.908453	0.945352	4	-19.1724	23.2668	0.366114	1.12686	-0.185577	0.0392063	5.81575	2.75411	JR MediChem LLC (Princeton, USA)
9-Acetoxy-8,8-dimethyl-2-oxo-9,10-dihydro-2H,8H-pyrano[2,3-f]chromen-10-yl 2,3-dimethyl-2-oxiranecarboxylate	CC(=O)OC4C(OC(=O)C1(C)OC1C)c2c(ccc3ccc(=O)oc23)OC4(C)C	5	88.172			3	72.9506	11.2045	102.063	13.4699	3	75.8639	5.79519	90.0059	23.6203	1.03994	0.881865	n.d.	n.d.	n.d.	0.480699	0.60811	-0.568991	0.565699	6.36138	4.52595	AKos GmbH (Steinen, Germany)
Selinidin	C/C=C(/C)\C(=O)O[C@@H]1CC2=C(C=CC3=C2OC(=O)C=C3)OC1(C)C	5	79.5699			2	87.9946	8.09838	99.007	6.95714	2	75.2246	19.2909	94.2482	14.8411	0.854878	0.951935	2	-6.11476	8.92345	-0.582847	0.859032	-0.337878	-0.305585	5.40001	1.84006	Wuhan ChemFaces Biochemical Co., Ltd. (Wuhan, China)
cis-Khellactone	CC1([C@H]([C@H](C2=C(O1)C=CC3=C2OC(=O)C=C3)O)O)C	5	68.1818			1	99.6546		101.694		1	96.4719		94.7444		0.968063	0.931659	2	-8.73351	37.0847	-0.858053	-0.140686	-0.793029	-1.25437	4.02465	0.956295	Wuhan ChemFaces Biochemical Co., Ltd. (Wuhan, China)
2-(7-Oxo-2,3-dihydro-7H-furo[3,2-g]chromen-2-yl)-2-propanyl acetate	O1C(CC2=CC3C=CC(=O)OC=3C=C12)C(C)(C)OC(C)=O	5	54.5455			1	100.669		105.788		1	98.4141		100.983		0.9776	0.954574	n.d.	n.d.	n.d.	-0.645433	-0.271954	-0.34673	-1.03121	5.32888	1.45629	AKos GmbH (Steinen, Germany)
Peucedanol	CC(C)([C@@H](CC1=C(C=C2C(=C1)C=CC(=O)O2)OC)O)O	5	54.5455			1	103.937		100.14		1	101.695		94.5528		0.978436	0.944206	4	-4.6644	19.7626	-0.770625	0.424136	-0.402716	-1.92725	4.48829	-0.139768	Wuhan ChemFaces Biochemical Co., Ltd. (Wuhan, China)
Lomatin	CC3(C)Oc2ccc1ccc(=O)oc1c2CC3O	5	65.9091			3	104.455	16.4972	97.6366	21.4982	3	101.755	15.0457	102.44	9.38773	0.974146	1.0492	2	-26.0581	13.8492	-1.19492	0.225137	-0.64163	-1.52291	4.37159	0.667519	AKos GmbH (Steinen, Germany)
Hainanmurpanin	c(c(OC(=O)C=C1)c12)(c(cc2)OC)C(C(=O)C(C)C)OC(C)=O	5	71.2644			1	111.259		109.599		1	105.377		107.944		0.947131	0.984901	n.d.	n.d.	n.d.	-0.448139	0.186268	-0.0951156	-0.50042	5.46749	2.09991	AnalytiCon Discovery GmbH (Potsdam, Germany)
(+)-Lomatin	CC3(C)Oc2ccc1ccc(=O)oc1c2C[C@H]3O	5	65.9091			1	125.901		123.54		1	115.313		115.078		0.915904	0.931503	n.d.	n.d.	n.d.	-1.19492	0.225137	-0.64163	-1.52291	4.37159	0.667519	InterBioScreen Ltd (Chernogolovka, Russia)
Bepridil HCl	CC(C)COCC(CN(CC1=CC=CC=C1)C2=CC=CC=C2)N3CCCC3	13	46.7532	65.4004	22.6184	5	25.5572	9.59912	57.5786	9.70397	9	29.8183	7.9534	65.3614	14.4267	1.16673	1.13517	6	3.66677	34.415	0.068426	1.56447	0.729856	-2.26237	-3.17269	1.10529	Sigma-Aldrich Chemie (Zwijndrecht, The Netherlands)
(±)-Verapamil HCl	CC(C)C(CCCN(C)CCC1=CC(=C(C=C1)OC)OC)(C#N)C2=CC(=C(C=C2)OC)OC	13	49.3827			3	39.3764	6.16842	84.2216	4.88253	5	40.8913	4.11223	75.5166	8.20075	1.03847	0.896643	6	-1.62152	15.1761	0.904273	1.35294	0.941472	-2.65645	-0.497758	0.0568774	Sigma-Aldrich Chemie (Zwijndrecht, The Netherlands)
Trimipramine maleate	CC(CN1C2=CC=CC=C2CCC3=CC=CC=C31)CN(C)C	13	100			5/4+	56.633	14.7713	91.5705	4.74694	6	45.8154	8.31067	87.4814	15.6246	0.808988	0.955345	2	-9.13186	9.359	-0.878661	1.48939	0.343681	-2.15757	-1.33917	0.325177	Sigma-Aldrich Chemie (Zwijndrecht, The Netherlands)
Imipramine HCl	CN(CCCN1C2=C(C=CC=C2)CCC2=C1C=CC=C2)C	13	81.1594			5	76.4059	16.8136	99.8575	14.9025	6	33.8376	6.12931	74.1831	12.0661	0.442867	0.742889	5	9.59007	8.39544	-0.944158	1.36017	0.325455	-2.21084	-1.63421	0.277027	Sigma-Aldrich Chemie (Zwijndrecht, The Netherlands)
Desipramine HCl	CNCCCN1C2=CC=CC=C2CCC3=CC=CC=C31	13	71.4286			5+/6	108.72	13.8402	106.45	21.2559	7	51.2682	13.2709	80.8413	14.2411	0.47156	0.759429	2	-18.6265	11.0742	-0.873238	1.07328	0.241417	-1.79561	-1.66028	-0.766118	Sigma-Aldrich Chemie (Zwijndrecht, The Netherlands)
(Iso)rheagenine	C1Cc2c(cc(OCO3)c3c2)C(OC(O)c4c5ccc(OCO6)c46)C5N1C	13	43.6782			1	113.288		113.6		1	93.821		97.3634		0.828165	0.857075	n.d.	n.d.	n.d.	0.427084	1.3234	-0.785238	-2.83548	1.06357	0.444857	AnalytiCon Discovery GmbH (Potsdam, Germany)
Cloperastine HCl	C1CCN(CC1)CCOC(C2=CC=CC=C2)C3=CC=C(C=C3)Cl	8	71.6418	68.2284	15.386	5	27.7533	5.29256	60.8075	2.70958	9	21.4265	5.67823	65.0169	16.4749	0.772032	1.06922	6	-5.1813	8.02707	-0.594126	1.52658	0.48872	-2.39137	-4.35866	0.867457	Sigma-Aldrich Chemie (Zwijndrecht, The Netherlands)
Benztropine mesylate	CN1[C@@H]2CC[C@H]1CC(C2)OC(C3=CC=CC=C3)C4=CC=CC=C4	8	62.2951			5	46.824	7.92437	85.0071	11.3218	8/7+	45.5957	10.2523	73.4598	3.66623	0.973769	0.86416	2	-9.7326	6.41002	-0.617759	1.48876	0.150639	-0.733528	-1.6794	0.690439	Sigma-Aldrich Chemie (Zwijndrecht, The Netherlands)
Orphenadrine HCl	C1(=CC=CC=C1C)C(OCCN(C)C)C1=CC=CC=C1	8	88.1356			3	55.1042	8.52509	89.5306	7.95116	5/4+	59.406	13.098	84.8812	4.62643	1.07807	0.948069	4	9.12317	16.5741	-1.01632	0.976401	0.587188	-2.22065	-2.07691	0.492425	Sigma-Aldrich Chemie (Zwijndrecht, The Netherlands)
Moxastine HCl	CC(C1=CC=CC=C1)(C2=CC=CC=C2)OCCN(C)C	8	65.4545			1	62.3349		112.921		1	74.5045		105.048		1.19523	0.930273	n.d.	n.d.	n.d.	-1.01141	0.908057	0.572925	-1.75464	-1.83344	0.465925	AKos GmbH (Steinen, Germany)
Caramiphen HCl	CCN(CC)CCOC(=O)C1(CCCC1)C2=CC=CC=C2	8	57.1429			5	67.313	10.2643	100.945	10.7899	5	42.1581	7.95903	87.9076	16.9843	0.6263	0.870848	2	-5.41389	6.54265	-0.791838	0.621599	0.261893	-0.721517	-1.88208	0.849904	Sigma-Aldrich Chemie (Zwijndrecht, The Netherlands)
Diphenylpyraline HCl	CN1CCC(CC1)OC(C2=CC=CC=C2)C3=CC=CC=C3	8	68.9655			2	68.5716	4.25948	107.683	3.24509	2	65.7289	14.3527	104.32	19.6923	0.958543	0.968776	2	-5.79469	15.0054	-0.923672	1.1109	0.273286	-0.856012	-1.80363	0.683205	Sigma-Aldrich Chemie (Zwijndrecht, The Netherlands)
Nefopam HCl	CN1CCOC(C2=CC=CC=C2C1)C3=CC=CC=C3	8	76.1905			3	69.4404	7.22542	104.833	13.5631	4	76.6222	21.2439	97.3416	9.6056	1.10342	0.928537	2	-24.6277	5.45688	-1.30341	1.05871	0.0560688	-2.04291	-1.96895	0.418246	Sigma-Aldrich Chemie (Zwijndrecht, The Netherlands)
Adiphenine HCl	CCN(CC)CCOC(=O)C(C1=CC=CC=C1)C2=CC=CC=C2	8	56.1404			2	72.3288	3.18056	107.63	1.58382	2	77.2588	9.24262	112.504	7.94512	1.06816	1.04528	2	-15.9536	22.6114	-0.453659	0.990574	0.754624	-1.05325	-1.52041	0.982049	Sigma-Aldrich Chemie (Zwijndrecht, The Netherlands)
Diphenhydramine HCl	CN(C)CCOC(C1=CC=CC=C1)C2=CC=CC=C2	8	100			2	73.2885	5.71247	104.699	7.69406	2	72.0029	5.94568	103.478	5.41934	0.982458	0.988343	n.d.	n.d.	n.d.	-1.08115	0.837977	0.56704	-2.04291	-1.96895	0.418246	Sigma-Aldrich Chemie (Zwijndrecht, The Netherlands)
Carbinoxamine	CN(C)CCOC(C1=CC=C(C=C1)Cl)C2=CC=CC=N2	8	57.971			2	86.7012	13.3987	104.695	21.1804	2	83.4772	20.9242	100.105	13.7533	0.962815	0.956153	n.d.	n.d.	n.d.	-0.84037	0.782374	0.510393	-2.77183	-3.91267	3.60479	AKos GmbH (Steinen, Germany)
(6R)-6-(Benzyloxy)-4-(2-pyridinylmethyl)-1,4-oxazepane (C18H22N2O2)	C(c1ccccc1)O[C@@H]2CN(Cc3ccccn3)CCOC2	8	46.5753			1	106.514		120.284		1	103.128		110.29		0.968204	0.916913	n.d.	n.d.	n.d.	-0.524369	0.725491	0.192046	-2.22187	-2.88172	3.71978	AnalytiCon Discovery GmbH (Potsdam, Germany)
Drofenine HCl	C(OCC[NH+](CC)CC)(=O)C(C1CCCCC1)C1=CC=CC=C1	20	48	67.4848	20.4003	0	n.d.	n.d.	n.d.	n.d.	2	28.0392	3.87551	71.9498	0.222735	n.a.	n.a.	4	1.71319	19.5731	-0.523672	0.364733	0.265464	0.344618	-0.979252	0.615648	Sigma-Aldrich Chemie (Zwijndrecht, The Netherlands)
(±)-Trihexyphenidyl HCl	C1CCC(CC1)C(CCN2CCCCC2)(C3=CC=CC=C3)O	20	100			4	30.9751	3.36352	69.2546	9.19778	8	41.2426	12.1265	69.5703	12.3928	1.33148	1.00456	4	-11.9144	16.5457	-0.768847	0.914205	-0.0934127	-0.975248	-3.81747	0.147434	Sigma-Aldrich Chemie (Zwijndrecht, The Netherlands)
1-Cyclohexyl-3-diethylamino-1-phenyl-propan-1-ol	C(O)(C1CCCCC1)(C1=CC=CC=C1)CCN(CC)CC	20	88.5714			2+/3	30.7868	0.135231	72.0263	9.35513	5+/6	38.7481	3.79226	68.5791	11.1191	1.2586	0.95214	n.d.	n.d.	n.d.	-0.848711	0.601577	0.183314	-0.569622	-3.1847	0.0718253	AKos GmbH (Steinen, Germany)
Procyclidine HCl	C1CCC(CC1)C(CCN2CCCC2)(C3=CC=CC=C3)O	20	95.7746			3	35.9288	3.27714	74.2667	2.03057	7	45.8213	7.18212	75.9499	10.6054	1.27534	1.02266	6	-8.12134	23.3324	-0.834221	0.783295	-0.111992	-0.975248	-3.81747	0.147434	Sigma-Aldrich Chemie (Zwijndrecht, The Netherlands)
Biperiden HCl	C1CCN(CC1)CCC(C2CC3CC2C=C3)(C4=CC=CC=C4)O	20	78.9474			4	40.8865	11.3026	78.7482	12.276	8	41.3694	12.6174	74.7276	15.859	1.01181	0.948944	2	-7.2645	13.4421	-0.51907	0.958302	-0.276675	-1.06086	-3.38544	-0.0934124	Sigma-Aldrich Chemie (Zwijndrecht, The Netherlands)
Demethyloxyphenonium	C(O)(C1CCCCC1)(C1=CC=CC=C1)C(OCCN(CC)CC)=O	20	63.1579			4	56.7453	8.22192	91.8829	5.80129	4	48.8589	3.97124	80.1918	11.1074	0.861022	0.87276	n.d.	n.d.	n.d.	-0.245249	0.503784	0.219372	0.168215	-2.30047	0.756992	AKos GmbH (Steinen, Germany)
4-Phenylquinuclidine	C1CN2CCC1(CC2)C3=CC=CC=C3	20	57.6271			3	71.5188	7.54996	95.9258	10.0807	3	59.5297	2.37853	81.2949	9.9372	0.832364	0.847477	n.d.	n.d.	n.d.	-1.71015	0.693939	-0.485875	-1.83917	-2.64453	0.267175	AKos GmbH (Steinen, Germany)
4-Phenyldecahydro-4-quinolinol	C1(O)(CCNC2CCCCC12)C1=CC=CC=C1	20	64.7887			1	96.6105		97.582		1	81.3469		94.402		0.842009	0.967412	n.d.	n.d.	n.d.	-1.2759	0.167162	-0.536929	-0.231784	-2.83878	-1.17924	AKos GmbH (Steinen, Germany)
1-Benzylpiperidine	C1CCN(CC1)CC2=CC=CC=C2	20	57.6271			2	101.658	8.76908	109.461	10.4773	2	93.1194	0.610919	93.7432	17.8436	0.916003	0.856407	n.d.	n.d.	n.d.	-2.05516	0.358329	-0.104224	-1.6008	-3.00926	0.158424	AKos GmbH (Steinen, Germany)
Mirtazapine	CN1CCN2C(C1)C3=CC=CC=C3CC4=C2N=CC=C4	20	40.9639			2	104.541	2.75376	113.712	10.1729	2	107.66	1.6727	113.387	9.64723	1.02984	0.997139	n.d.	n.d.	n.d.	-1.0309	1.24437	-0.205666	-1.98399	-1.99505	3.402	Sigma-Aldrich Chemie (Zwijndrecht, The Netherlands)
1-Methyl-4-phenylpiperidine-4-carbonitrile	CN1CCC(CC1)(C#N)C2=CC=CC=C2	20	46.875			2	105.046	14.716	109.424	13.9437	2	102.235	12.455	104.971	19.2779	0.973239	0.959305	n.d.	n.d.	n.d.	-1.87417	0.192277	-0.263624	-1.82159	-2.46922	0.283281	AKos GmbH (Steinen, Germany)
Bupivacaine HCl monohydrate	CCCCN1CCCCC1C(=O)NC2=C(C=CC=C2C)C	11	100	71.7887	20.6261	5	36.3843	9.26654	67.9906	8.39802	8	50.2584	12.717	71.7662	10.2601	1.38132	1.05553	6	-2.27358	8.65301	-1.01129	0.65597	0.0456124	-1.31393	-4.04912	0.801213	Sigma-Aldrich Chemie (Zwijndrecht, The Netherlands)
Levobupivacaine	CCCCN1CCCC[C@H]1C(=O)NC2=C(C=CC=C2C)C	11	100			2	40.7062	2.2554	73.6509	7.85937	2	46.008	12.5549	72.6303	17.664	1.13025	0.986143	n.d.	n.d.	n.d.	-1.01129	0.65597	0.0456124	-1.31393	-4.04912	0.801213	Sigma-Aldrich Chemie (Zwijndrecht, The Netherlands)
1-Butyl-N-mesityl-2-piperidinecarboxamide	C(=O)(C1CCCCN1CCCC)NC1C(C)=CC(=CC=1C)C	11	88.8889			4	43.5861	9.71316	79.639	5.21924	7	49.5274	9.7895	73.1207	11.3991	1.13631	0.918151	n.d.	n.d.	n.d.	-0.946436	0.794151	0.0657091	-1.26286	-3.78141	0.701764	AKos GmbH (Steinen, Germany)
Ritanserin	CC1=C(C(=O)N2C=CSC2=N1)CCN3CCC(=C(C4=CC=C(C=C4)F)C5=CC=C(C=C5)F)CC3	11	40			3	43.7127	9.19434	76.3887	25.0533	4	14.6643	2.52521	64.2292	11.2965	0.33547	0.840822	2	-5.27894	15.309	0.680014	2.10707	0.00521624	-1.03677	-1.78823	1.11374	Sigma-Aldrich Chemie (Zwijndrecht, The Netherlands)
(-)-Lobeline HCl	CN1[C@@H](CCC[C@@H]1CC(=O)C2=CC=CC=C2)C[C@@H](C3=CC=CC=C3)O	11	56.7901			2	56.9228	7.07905	98.1298	0.339825	2	63.3216	17.8073	97.3257	3.26083	1.11241	0.991806	2	-18.4802	8.21373	-0.238681	1.1189	0.323185	-1.68322	-1.88603	0.133554	Sigma-Aldrich Chemie (Zwijndrecht, The Netherlands)
1-Cyclohexyl-N-mesityl-2-piperidinecarboxamide	N1(CCCCC1C(=O)NC1C(C)=CC(=CC=1C)C)C1CCCCC1	11	73.1707			4	58.4501	7.15775	91.736	3.70874	7	51.8851	13.1542	81.0648	11.2503	0.887682	0.883674	n.d.	n.d.	n.d.	-0.79864	1.20206	-0.199873	-1.50832	-3.58303	0.434844	AKos GmbH (Steinen, Germany)
Clemastine fumarate	C[C@@](C1=CC=CC=C1)(C2=CC=C(C=C2)Cl)OCC[C@H]3CCCN3C	11	53.012			6	59.1229	7.74874	94.2584	6.69466	6	50.8436	4.72163	91.4986	11.0643	0.859964	0.970721	2	2.45278	19.6011	-0.518039	1.5082	0.476143	-2.02459	-3.79071	1.07206	Sigma-Aldrich Chemie (Zwijndrecht, The Netherlands)
Ropivacaine HCl monohydrate	CCCN1CCCC[C@H]1C(=O)NC2=C(C=CC=C2C)C	11	96.2025			6	69.5592	13.6128	96.6214	10.999	7/6+	67.1174	12.6927	85.9111	5.25587	0.964896	0.889152	2	0.83643	4.14242	-1.15562	0.538631	-0.0447376	-1.37216	-3.8594	0.901904	Sigma-Aldrich Chemie (Zwijndrecht, The Netherlands)
Lidocaine	CCN(CC)CC(=O)NC1=C(C=CC=C1C)C	11	62.8571			2	82.4044	10.0233	89.7628	9.12925	2	77.1965	32.3959	89.8745	27.2228	0.936801	1.00124	n.d.	n.d.	n.d.	-1.44355	-0.0450282	0.118305	-1.65066	-2.23848	0.429836	Sigma-Aldrich Chemie (Zwijndrecht, The Netherlands)
Prilocaine	CCCNC(C)C(=O)NC1=CC=CC=C1C	11	50			2	85.8615	1.50076	94.7179	10.6429	2	76.3663	18.7864	89.421	18.8885	0.889413	0.944077	n.d.	n.d.	n.d.	-1.37564	-0.289997	0.043017	-1.2889	-2.71205	-0.205472	Sigma-Aldrich Chemie (Zwijndrecht, The Netherlands)
Pilsicainide	CC1=C(C(=CC=C1)C)NC(=O)CC23CCCN2CCC3	11	64.8649			2	88.5413	9.10144	94.0401	9.72397	2	77.8521	25.0801	89.6461	24.3538	0.879275	0.953276	n.d.	n.d.	n.d.	-1.05115	0.553125	-0.300339	-1.69691	-3.01332	0.607878	Sigma-Aldrich Chemie (Zwijndrecht, The Netherlands)
(±)-Mepivacaine HCl	C(=O)(C1CCCCN1C)NC1=C(C)C=CC=C1C	11	88.3117			5	89.3234	11.7632	97.9847	9.94908	5	81.5633	9.55277	89.0452	9.39526	0.913123	0.908767	2	3.01262	4.47423	-1.44501	0.314132	-0.223313	-1.76859	-3.79805	0.760505	Sigma-Aldrich Chemie (Zwijndrecht, The Netherlands)
Nefiracetam	CC1=C(C(=CC=C1)C)NC(=O)CN2CCCC2=O	11	59.1549			2	94.8629	4.17109	95.3994	11.866	2	84.4116	18.8617	86.9914	14.4871	0.889828	0.911865	n.d.	n.d.	n.d.	-1.3394	-0.072448	-0.229382	-1.10083	-2.0807	0.744894	Sigma-Aldrich Chemie (Zwijndrecht, The Netherlands)
7-Bromo-5-chloro-8-hydroxyquinoline	C1=CC2=C(C(=C(C=C2Cl)Br)O)N=C1	9	100	n.a.		3	44.5175	4.54279	102.957	11.4523	3	77.7081	23.9581	92.1056	26.946	1.74556	0.894606	4	13.6216	10.9011	-1.62991	0.66683	0.0902455	-2.00938	-3.11443	2.21387	AKos GmbH (Steinen, Germany)
Chloroxine, 5,7-Dichloro-8-hydroxyquinoline	C1=CC2=C(C(=C(C=C2Cl)Cl)O)N=C1	9	100			2	57.3645	13.2232	115.134	12.6121	2	90.8525	3.55997	114.175	10.8568	1.58378	0.991662	n.d.	n.d.	n.d.	-1.26612	0.688112	0.0740673	-2.00938	-3.11443	2.21387	Sigma-Aldrich Chemie (Zwijndrecht, The Netherlands)
Broxyquinoline	C1=CC2=C(C(=C(C=C2Br)Br)O)N=C1	9	100			2	69.3437	2.3602	110.258	13.3541	2	89.5564	9.64588	100.223	12.4687	1.29149	0.908994	n.d.	n.d.	n.d.	-1.50496	0.653757	0.0805172	-2.00938	-3.11443	2.21387	AKos GmbH (Steinen, Germany)
Clioquinol, 5-Chloro-7-iodo-8-quinolinol	C1=CC2=C(C(=C(C=C2Cl)I)O)N=C1	9	100			2	84.2297	15.0522	107.358	8.05395	2	91.8133	5.10946	107.162	0.341179	1.09003	0.998169	n.d.	n.d.	n.d.	-1.51601	0.714018	0.0934733	-2.00938	-3.11443	2.21387	Sigma-Aldrich Chemie (Zwijndrecht, The Netherlands)
Iodoquinol, 5,7-Diiodo-8-hydroxyquinoline	C1=CC2=C(C(=C(C=C2I)I)O)N=C1	9	100			2	105.611	16.9782	108.891	5.46102	2	106.789	8.98182	106.514	8.64683	1.01116	0.978169	n.d.	n.d.	n.d.	-1.74381	0.619643	0.0870177	-2.00938	-3.11443	2.21387	Sigma-Aldrich Chemie (Zwijndrecht, The Netherlands)
Perhexiline maleate salt	C1CCC(CC1)C(CC2CCCCN2)C3CCCCC3	1	100	n.a.		4	49.2871	6.18535	97.5445	6.56306	4	38.3228	8.1506	88.3729	1.87061	0.777541	0.905976	4	0.684431	14.0602	-1.24518	0.927179	-0.473025	2.62163	-3.34772	-3.18694	Sigma-Aldrich Chemie (Zwijndrecht, The Netherlands)
Quinidine	COC1=CC2=C(C=CN=C2C=C1)[C@@H]([C@H]3C[C@@H]4CCN3C[C@@H]4C=C)O	18	100	83.9788	23.1219	4	49.6847	5.50275	92.7152	5.10845	4	51.0837	5.161	91.9741	8.80184	1.02816	0.992007	4	18.0031	29.6934	0.00969934	1.21173	-0.199814	-2.08008	-2.61955	3.39909	Sigma-Aldrich Chemie (Zwijndrecht, The Netherlands)
Dihydroquinine	N12CC[C@@H](C[C@@]1([H])[C@H](O)c3ccnc(ccc(OC)c4)c34)[C@@H](CC)C2	18	90.7407			1	63.3676		98.5375		1	57.505		94.3073		0.907483	0.95707	n.d.	n.d.	n.d.	0.00813144	1.30771	-0.180084	-2.26245	-2.89405	3.2787	AnalytiCon Discovery GmbH (Potsdam, Germany)
Quinine	COC1=CC2=C(C=CN=C2C=C1)[C@H]([C@@H]3C[C@@H]4CCN3C[C@@H]4C=C)O	18	100			6	75.7467	8.5417	100.709	6.08092	7	66.2915	7.75646	91.8863	12.5522	0.875173	0.912394	4	21.2862	37.9286	0.00969934	1.21173	-0.199814	-2.08008	-2.61955	3.39909	Sigma-Aldrich Chemie (Zwijndrecht, The Netherlands)
Cinchonine	N12CC[C@@H](C[C@]1([H])[C@@H](O)c3ccnc(cccc4)c34)[C@@H](C=C)C2	18	84.9057			1	111.745		121.232		1	104.734		110.951		0.937259	0.9152	n.d.	n.d.	n.d.	-0.330369	1.23686	-0.218284	-1.77498	-4.7278	3.68605	AnalytiCon Discovery GmbH (Potsdam, Germany)
2-[({(3S,4R)-4-Fluoro-1-[(3-fluoro-4-pyridinyl)methyl]-3-pyrrolidinyl}oxy)methyl]-1-methyl-1H-benzimidazole (C19H20F2N4O)	Cn1c2c(cccc2)nc1CO[C@@H]3[C@H](F)CN(Cc4c(F)cncc4)C3	18	44.2478			1	114.932		115.441		1	99.1263		99.4756		0.862476	0.8617	n.d.	n.d.	n.d.	0.0740428	1.4621	0.48361	-1.67196	-2.69528	4.54454	AnalytiCon Discovery GmbH (Potsdam, Germany)
Vesamicol	C1CCC(C(C1)N2CCC(CC2)C3=CC=CC=C3)O	3	54.7945	80.6785	18.843	1	51.4669		92.9641		1	71.2508		91.1425		1.3844	0.980405	n.d.	n.d.	n.d.	-1.2082	0.65089	-0.345951	-1.2643	-3.65617	0.23727	AKos GmbH (Steinen, Germany)
2-[(3S)-1-(1-methyl-4-piperidinyl)-3-pyrrolidinyl]-1,3-benzoxazole (C17H23N3O-like)	CN1CCC(N2C[C@@H](c3oc4c(cccc4)n3)CC2)CC1	3	100			1	114.424		116.836		1	106.068		102.442		0.926973	0.876802	n.d.	n.d.	n.d.	-0.765598	0.983388	-0.120563	-1.76253	-4.09247	2.0127	AnalytiCon Discovery GmbH (Potsdam, Germany)
5-Chloro-2-[(3S)-1-(1-methyl-4-piperidinyl)-3-pyrrolidinyl]-1,3-benzoxazole	CN1CCC(N2C[C@@H](c3oc4c(cc(Cl)cc4)n3)CC2)CC1	3	83.5443			1	114.818		116.457		1	85.0436		100.666		0.740682	0.864409	n.d.	n.d.	n.d.	-0.650849	1.17703	-0.0919322	-1.83689	-4.45018	2.03373	AnalytiCon Discovery GmbH (Potsdam, Germany)
2-[(3S)-1-Methyl-3-pyrrolidinyl]-1,3-benzothiazole	CN1C[C@@H](c2sc3c(cccc3)n2)CC1	3	84.375			1	116.313		116.298		1	111.874		104.055		0.961838	0.894725	n.d.	n.d.	n.d.	-1.53044	0.83014	0.0401912	-1.70747	-3.36816	1.61623	AnalytiCon Discovery GmbH (Potsdam, Germany)
Pentopyranosyl-(1->3)pentopyranosyl-(1->4)pentopyranosyl-(1->2)-1-O-(3-{[6-O-acetylhexopyranosyl-(1->2)-4-O-acetylpentopyranosyl-(1->6)hexopyranosyl]oxy}-15,16-dihydroxy-28-oxoolean-12-en-28-yl)-3-O-[ (2E)-6-hydroxy-2,6-dimethyl-2,7-octadienoyl]hexopyranose	O(C(OC1CO)C(OC(OC2)C(O)C(O)C2OC(OCC3O)C(O)C3OC(OC4)C(O)C(O)C4O)C(OC(=O)\C(\C)=C\CCC(O)(C)C=C)C1O)C(=O)C(CCC(C)(C)C5)(C56)C(O)C(O)C(C6=CC7)(C8(C7C9(C)C(CC8)C(C)(C(CC9)OC(OC%10COC(OC%11)C(OC(OC%12COC(=O)C)C(O)C(O)C%12O)C(O)C%11OC(=O)C)C(O)C(O)C%10O)C)C)C	4	70	80.4074	12.0124	1	53.6013		111.64		1	70.8893		111.086		1.32253	0.995036	n.d.	n.d.	n.d.	16.7141	-1.799	-3.61794	9.47113	2.97427	2.19833	AnalytiCon Discovery GmbH (Potsdam, Germany)
Kalopanaxsaponin H	C[C@H]1[C@@H]([C@H]([C@H]([C@@H](O1)O[C@@H]2[C@H]([C@H](CO[C@H]2O[C@H]3CC[C@]4([C@H]([C@]3(C)CO)CC[C@@]5([C@@H]4CC=C6[C@]5(CC[C@@]7([C@H]6CC(CC7)(C)C)C(=O)O)C)C)C)O)O)O)O[C@H]8[C@@H]([C@H]([C@@H]([C@H](O8)CO)O)O)O)O	4	84.4156			2	98.5282	10.0568	103.759	10.6463	2	109.564	17.9781	116.517	5.74751	1.11201	1.12296	2	-33.3211	18.6295	6.32316	-0.206287	-2.4715	6.90493	2.33089	0.533469	Wuhan ChemFaces Biochemical Co., Ltd. (Wuhan, China)
Raddeanoside 20	C[C@H]1[C@@H]([C@H]([C@H]([C@@H](O1)O[C@@H]2[C@H]([C@H](CO[C@H]2O[C@H]3CC[C@]4([C@H](C3(C)C)CC[C@@]5([C@@H]4CC=C6[C@]5(CC[C@@]7([C@H]6CC(CC7)(C)C)C(=O)O)CO)C)C)O[C@H]8[C@@H]([C@H]([C@@H]([C@H](O8)CO)O)O)O)O)O)O)O	4	76.3158			2	99.4679	15.1208	102.704	11.3966	2	116.053	13.2296	116.333	5.9124	1.16674	1.1327	2	-24.2066	12.2259	6.32316	-0.206287	-2.4715	6.90493	2.33089	0.533469	Wuhan ChemFaces Biochemical Co., Ltd. (Wuhan, China)
Ecliptasaponin D	C[C@]12CC[C@@H](C([C@@H]1CC[C@@]3([C@@H]2CC=C4[C@]3(C[C@@H]([C@@]5([C@H]4CC(CC5)(C)C)C(=O)O)O)C)C)(C)C)O[C@H]6[C@@H]([C@H]([C@@H]([C@H](O6)CO)O)O)O	4	68.1159			2	100.588	10.8944	99.0482	9.98898	2	116.964	11.1062	119.179	13.4748	1.1628	1.20324	2	-14.9978	11.5143	2.70947	0.487992	-1.76661	7.69427	2.09224	0.473109	Wuhan ChemFaces Biochemical Co., Ltd. (Wuhan, China)
Esculentoside H	C[C@@]1(CC[C@@]2(CC[C@@]3(C(=CC[C@H]4[C@]3(CC[C@@H]5[C@@]4(C[C@@H]([C@@H]([C@@]5(C)CO)O[C@H]6[C@@H]([C@H]([C@@H](CO6)O[C@H]7[C@@H]([C@H]([C@@H]([C@H](O7)CO)O)O)O)O)O)O)C)C)[C@@H]2C1)C)C(=O)O[C@H]8[C@@H]([C@H]([C@@H]([C@H](O8)CO)O)O)O)C(=O)OC	4	80			1	102.265		104.02		1	112.419		119.665		1.0993	1.1504	2	-12.6736	29.6656	7.69436	-1.25893	-2.71022	6.83044	2.19229	0.758342	Wuhan ChemFaces Biochemical Co., Ltd. (Wuhan, China)
Hederacoside C	C[C@H]1[C@@H]([C@H]([C@H]([C@@H](O1)O[C@@H]2[C@H](O[C@H]([C@@H]([C@H]2O)O)OC[C@@H]3[C@H]([C@@H]([C@H]([C@@H](O3)OC(=O)[C@@]45CC[C@@]6(C(=CC[C@H]7[C@]6(CC[C@@H]8[C@@]7(CC[C@@H]([C@@]8(C)CO)O[C@H]9[C@@H]([C@H]([C@H](CO9)O)O)O[C@H]1[C@@H]([C@@H]([C@H]([C@@H](O1)C)O)O)O)C)C)[C@@H]4CC(CC5)(C)C)C)O)O)O)CO)O)O)O	4	95			2	102.443	11.0265	97.9131	4.06746	2	115.11	15.565	112.554	19.844	1.12365	1.14953	2	-27.7373	19.0317	10.3448	-1.21497	-3.3258	7.31538	2.51786	1.31704	Wuhan ChemFaces Biochemical Co., Ltd. (Wuhan, China)
Dipsacoside B	C[C@H]1[C@@H]([C@H]([C@H]([C@@H](O1)O[C@@H]2[C@H]([C@H](CO[C@H]2O[C@H]3CC[C@]4([C@H]([C@]3(C)CO)CC[C@@]5([C@H]4CC=C6[C@]5(CC[C@@]7([C@@H]6CC(CC7)(C)C)C(=O)O[C@H]8[C@@H]([C@H]([C@@H]([C@H](O8)CO[C@H]9[C@@H]([C@H]([C@@H]([C@H](O9)CO)O)O)O)O)O)O)C)C)C)O)O)O)O)O	4	100			1	103.715		96.1588		1	121.075		120.643		1.16738	1.25463	2	-11.6291	8.21081	8.54398	-0.929287	-2.94451	7.31538	2.51786	1.31704	Wuhan ChemFaces Biochemical Co., Ltd. (Wuhan, China)
Soyasaponin Ab	CC(=O)OC[C@@H]1[C@H]([C@@H]([C@H]([C@@H](O1)O[C@H]2[C@H](CO[C@H]([C@@H]2O)O[C@@H]3[C@@H](C(C[C@@H]4[C@]3(CC[C@@]5(C4=CC[C@H]6[C@]5(CC[C@@H]7[C@@]6(CC[C@@H]([C@]7(C)CO)O[C@H]8[C@@H]([C@H]([C@@H]([C@H](O8)C(=O)O)O)O)O[C@H]9[C@@H]([C@H]([C@H]([C@H](O9)CO)O)O)O[C@H]1[C@@H]([C@H]([C@@H]([C@H](O1)CO)O)O)O)C)C)C)C)(C)C)O)O)OC(=O)C)OC(=O)C)OC(=O)C	4	69.4118			2	103.952	16.0189	103.691	10.6595	2	96.7977	14.1229	106.006	4.27949	0.931179	1.02233	2	5.15196	8.94341	12.8165	-1.48639	-3.04188	8.10719	2.86614	2.17063	Wuhan ChemFaces Biochemical Co., Ltd. (Wuhan, China)
Clopidogrelum, clopidogrel	COC(=O)C(C1=CC=CC=C1Cl)N2CCC3=C(C2)C=CS3	12	48.0769	60.4917	20.3132	2	53.6859	11.2677	96.0292	0.523941	2	60.3618	4.17662	95.429	14.1543	1.12435	0.99375	2	-9.21918	10.5091	-0.716265	1.17798	0.248151	-1.80834	-1.4938	4.01267	AKos GmbH (Steinen, Germany)
Methapyrilene HCl	CN(C)CCN(CC1=CC=CS1)C2=CC=CC=N2	12	48.3516			2	64.7705	7.11129	96.6922	4.19144	2	67.7296	4.04272	96.287	8.54826	1.04569	0.99581	2	-15.6243	6.42714	-0.983906	0.649156	0.500275	-2.26334	-3.63819	3.39572	Sigma-Aldrich Chemie (Zwijndrecht, The Netherlands)
Diacylglycerol Kinase Inhibitor II	C1CN(CCC1=C(C2=CC=C(C=C2)F)C3=CC=C(C=C3)F)CCN4C(=O)C5=CC=CC=C5NC4=S	12	41.4414			2	89.2595	2.29499	104.965	1.87136	2	85.2875	1.35306	105.873	8.24067	0.9555	1.00865	2	-13.2777	4.66027	0.876909	2.7371	0.486174	-2.24909	-4.45703	1.38948	Sigma-Aldrich Chemie (Zwijndrecht, The Netherlands)
2-[(3S)-1-Cyclohexyl-3-pyrrolidinyl]-5-(2-furyl)-1,3,4-oxadiazole	C1[C@H](c2oc(c3occc3)nn2)CN(C4CCCCC4)C1	12	75.2475			1	97.721		122.43		1	89.3941		98.0559		0.914789	0.800914	n.d.	n.d.	n.d.	-0.697435	1.19276	-0.00255822	-1.03418	-4.17375	2.44193	AnalytiCon Discovery GmbH (Potsdam, Germany)
Anabasamine	CN1CCCCC1C2=CN=C(C=C2)C3=CN=CC=C3	12	47.9167			2	99.6801	0.880811	114.21	8.82865	2	91.4255	13.4526	102.978	17.6078	0.917189	0.901654	n.d.	n.d.	n.d.	-1.10417	0.839893	0.0518907	-1.6288	-3.50942	2.361	AKos GmbH (Steinen, Germany)
5-Fluoro-2-{5-[(2S)-1-(2-fluorobenzyl)-2-pyrrolidinyl]-1,2,4-oxadiazol-3-yl}pyridine	Fc1ccc(c2nc([C@H]3N(Cc4c(F)cccc4)CCC3)on2)nc1	12	73.3945			1	105.379		125.382		1	91.3442		109.757		0.866817	0.875379	n.d.	n.d.	n.d.	-0.0965606	1.63679	0.454506	-1.97645	-3.72394	1.22763	AnalytiCon Discovery GmbH (Potsdam, Germany)
{(2R,4S,5R)-5-[2-Methyl-6-(2-thienyl)-4-pyrimidinyl]-1-azabicyclo[2.2.2]oct-2-yl}methanol	Cc1nc(c2sccc2)cc([C@@H]3[C@H](C[C@H](CO)N4C3)CC4)n1	12	49.505			1	115.493		120.168		1	102.68		110.296		0.889053	0.91785	n.d.	n.d.	n.d.	-0.158513	1.08648	-0.285915	-1.28296	-4.10973	2.58452	AnalytiCon Discovery GmbH (Potsdam, Germany)
2-[(3S)-1-(2-fluorobenzyl)-3-pyrrolidinyl]-5-(2-furyl)-1,3,4-oxadiazole (C17H16FN3O2-like)	Fc1c(CN2C[C@@H](c3oc(c4occc4)nn3)CC2)cccc1	12	100			1	117.279		117.109		1	94.0653		99.8736		0.802068	0.852825	n.d.	n.d.	n.d.	-0.346463	1.52923	0.482798	-2.00839	-3.49086	2.69729	AnalytiCon Discovery GmbH (Potsdam, Germany)
(+)-e-Viniferin	C1=CC(=CC=C1/C=C/C2=CC(=CC3=C2[C@@H]([C@H](O3)C4=CC=C(C=C4)O)C5=CC(=CC(=C5)O)O)O)O	2	100	69.5398	18.3976	2	56.1143	5.18478	96.8662	4.91176	2	78.7831	1.73292	102.239	6.23786	1.40397	1.05547	4	5.77139	22.4053	1.68285	2.12135	0.421693	-3.85731	4.88794	-1.98588	Sigma-Aldrich Chemie (Zwijndrecht, The Netherlands)
Shegansu B	COC1=C(C=C(C=C1)[C@@H]2[C@H](C3=C(O2)C=C(C=C3/C=C/C4=CC(=CC(=C4)O)O)OC)C5=CC(=CC(=C5)O)O)O	2	76.7677			2	100.45	4.88312	100.389	9.22928	2	102.804	11.975	101.129	8.39329	1.02343	1.00737	2	-24.6359	2.42671	2.36297	2.07135	0.458683	-4.45181	6.55863	-1.75583	Wuhan ChemFaces Biochemical Co., Ltd. (Wuhan, China)
Piceatannol	C1=CC(=C(C=C1/C=C/C2=CC(=CC(=C2)O)O)O)O	2	56.338			2	100.915	18.1712	107.019	1.52106	2	104.8	5.39911	101	2.75504	1.0385	0.943754	2	-86.9965	2.9203	-0.695706	0.0999531	-0.0749341	-3.09521	2.18259	-2.24201	Sigma-Aldrich Chemie (Zwijndrecht, The Netherlands)
a-Viniferin	C1=CC(=CC=C1[C@H]2[C@@H]3C4=CC(=CC5=C4[C@@H]([C@H](O5)C6=CC=C(C=C6)O)C7=CC(=CC8=C7[C@H]([C@@H](O8)C9=CC=C(C=C9)O)C1=CC(=CC(=C31)O2)O)O)O)O	2	76.5432			1	101.579		96.2192		1	108.734		103.813		1.07044	1.07892	n.d.	n.d.	n.d.	4.3677	4.38772	0.33514	-3.11089	3.27472	-1.35991	Wuhan ChemFaces Biochemical Co., Ltd. (Wuhan, China)
Viniferol D	C1=CC(=CC=C1[C@@H]2[C@H]([C@@H]3[C@@H](C4=C(C=C(C=C4[C@H]5[C@H](OC6=CC(=C2C3=C56)O)C7=CC=C(C=C7)O)O)O)C8=CC=C(C=C8)O)C9=CC(=CC(=C9)O)O)O	2	66.6667			1	101.976		100.274		1	65.2492		96.9304		0.639848	0.96666	n.d.	n.d.	n.d.	4.54603	3.91899	0.430135	-3.87845	4.32306	-1.76899	Wuhan ChemFaces Biochemical Co., Ltd. (Wuhan, China)
(-)-e-Viniferin	C1=CC(=CC=C1/C=C/C2=CC(=CC3=C2[C@H]([C@@H](O3)C4=CC=C(C=C4)O)C5=CC(=CC(=C5)O)O)O)O	2	100			4	116.581	14.0975	106.48	14.2174	3+/4	65.354	1.51348	107.284	12.1395	0.560586	1.00755	6	-8.86649	9.00068	1.68285	2.12135	0.421693	-3.85731	4.88794	-1.98588	Wuhan ChemFaces Biochemical Co., Ltd. (Wuhan, China)
Pterostilbene	C1(=CC(OC)=CC(OC)=C1)/C=C/C1=CC=C(C=C1)O	2	55.5556			2	118.589	8.02778	100.227	6.42543	2	122.888	9.69599	102.433	16.0065	1.03625	1.02201	2	-42.4281	0.78414	-0.99541	0.71845	0.326731	-3.85327	3.85529	-2.03116	Sigma-Aldrich Chemie (Zwijndrecht, The Netherlands)
Oxyresveratrol	OC1=CC(O)=C(/C=C/C2C=C(O)C=C(O)C=2)C=C1	2	55.5556			2	123.323	13.0755	104.888	0.0232638	2	114.77	10.701	109.125	11.9396	0.930651	1.0404	2	-88.7857	1.29997	-0.695706	0.0999531	-0.0749341	-3.13695	2.28071	-2.28226	Sigma-Aldrich Chemie (Zwijndrecht, The Netherlands)
Thunalbene	C1=C(O)C=C(/C=C/C2=CC=CC(O)=C2)C=C1OC	2	50			2	144.572	33.335	106.085	13.7729	2	148.411	11.4898	108.037	11.8292	1.02656	1.0184	2	-81.0031	0.82573	-1.00885	0.520498	0.186652	-4.09723	3.70798	-2.02614	Wuhan ChemFaces Biochemical Co., Ltd. (Wuhan, China)
Pinosylvin	C1=CC=C(C=C1)/C=C/C2=CC(=CC(=C2)O)O	2	57.971			2	154.939	25.4046	97.9187	9.96843	2	117.397	32.1716	96.6807	7.56933	0.757702	0.987357	2	-71.0002	2.92784	-1.34892	0.545621	0.168182	-3.03837	1.18548	-1.61873	Sigma-Aldrich Chemie (Zwijndrecht, The Netherlands)
Triadimefon	CC(C)(C)C(=O)C(N1C=NC=N1)OC2=CC=C(C=C2)Cl	14	100	77.2727	32.1412	2+/3	58.3817	0.0803379	100.519	12.0084	3	75.8362	5.74703	91.0805	9.78989	1.29897	0.906105	4	-0.831829	18.0924	-0.809872	0.850346	0.416422	-1.06744	-0.611841	0.528341	Sigma-Aldrich Chemie (Zwijndrecht, The Netherlands)
Azaconazole	C1COC(O1)(CN2C=NC=N2)C3=C(C=C(C=C3)Cl)Cl	14	54.5455			2	107.443	2.18542	111.322	7.75173	2	104.256	6.59643	109.424	0.637881	0.970343	0.982945	n.d.	n.d.	n.d.	-0.793769	0.792548	0.0765299	-1.85158	-2.19004	0.957717	Sigma-Aldrich Chemie (Zwijndrecht, The Netherlands)
Forskolin	CC(=O)OC1C(O)C2C(C)(C)CCC(O)C2(C)C3(O)C(=O)CC(C)(OC13C)C=C	10	42.8571	71.4286	40.4061	2	78.899	1.33086	89.3903	3.74162	2	95.1352	0.68128	103.331	5.60526	1.20578	1.15595	2	12	1.82574	0.362321	-0.623002	-1.21532	4.73627	0.975686	1.57895	Sigma-Aldrich Chemie (Zwijndrecht, The Netherlands)
Laserpitin	C/C=C(/C)\C(=O)O[C@H]1C[C@@](C(=O)[C@H]([C@@]2([C@@H]1[C@@](CC2)(C(C)C)O)C)OC(=O)/C(=C\C)/C)(C)O	10	100			2	80.1081	12.3313	108.797	10.8814	2	79.3592	4.73953	108.698	1.7538	0.990651	0.999089	n.d.	n.d.	n.d.	0.532707	0.0265727	-0.590035	3.9545	0.469878	-0.135942	AnalytiCon Discovery GmbH (Potsdam, Germany)
Sertraline HCl	CN[C@H]1CC[C@H](C2=CC=CC=C12)C3=CC(=C(C=C3)Cl)Cl	17	100	n.a.		2	83.7205	3.37584	110.215	4.65701	2	45.4633	0.27726	104.256	11.8736	0.543037	0.945935	2	-21.0588	10.7224	-1.05675	1.45163	0.198351	-1.55854	-2.64655	-0.204336	Sigma-Aldrich Chemie (Zwijndrecht, The Netherlands)
(+)-Sparteine	C1CCN2C[C@H]3C[C@@H]([C@H]2C1)CN4[C@H]3CCCC4	7	100	82.9268	29.5716	4	84.1345	9.44843	100.07	8.62234	4	87.9914	6.65759	100.631	12.7261	1.04584	1.00561	n.d.	n.d.	n.d.	-1.57754	0.406965	-1.03816	0.274634	-4.29227	-0.406141	Sigma-Aldrich Chemie (Zwijndrecht, The Netherlands)
(-)-Sparteine	C1CCN2C[C@@H]3C[C@H]([C@H]2C1)CN4[C@H]3CCCC4	7	100			4	86.5585	4.99264	106.032	10.5584	4	85.6142	6.63798	100.054	9.72843	0.989091	0.943622	n.d.	n.d.	n.d.	-1.57754	0.406965	-1.03816	0.274634	-4.29227	-0.406141	Sigma-Aldrich Chemie (Zwijndrecht, The Netherlands)
Dimethyldodecylamine	CCCCCCCCCCCCN(C)C	7	48.7805			2	101.702	11.4236	106.48	11.529	2	90.6774	11.4444	104.728	5.19313	0.891603	0.983539	n.d.	n.d.	n.d.	-1.69145	0.128962	0.511293	0.301778	-3.68502	-0.804266	Sigma-Aldrich Chemie (Zwijndrecht, The Netherlands)
11beta-Hydroxycedrelone	C[C@@]12C[C@@H]([C@@H]3[C@]4(C=CC(=O)C(C4=C(C(=O)[C@]3([C@@]15[C@H](O5)C[C@H]2C6=COC=C6)C)O)(C)C)C)O	15	100	70.4417	19.2793	2	85.3616	12.1073	87.9232	14.1695	2	143.056	15.2187	109.494	4.33032	1.67588	1.24534	2	-12.7998	6.53281	0.661836	0.980306	-1.15018	3.28218	2.23627	4.62856	Wuhan ChemFaces Biochemical Co., Ltd. (Wuhan, China)
Toosendanin	CC(=O)O[C@@H]1C[C@@H]([C@@]23CO[C@H]([C@@]1([C@@H]2C[C@H]([C@@]4([C@@H]3C(=O)[C@@H]([C@@]5([C@]46[C@H](O6)C[C@H]5C7=COC=C7)C)OC(=O)C)C)O)C)O)O	15	59.8425			2	92.7446	6.29246	97.5474	2.06322	2	91.7545	20.4102	99.2556	11.3183	0.989325	1.01751	2	-4.53023	5.74218	2.56435	0.283226	-1.46018	4.65376	2.6642	8.71678	Wuhan ChemFaces Biochemical Co., Ltd. (Wuhan, China)
Cedrelone	C[C@@]12CC[C@@H]3[C@]4(C=CC(=O)C(C4=C(C(=O)[C@]3([C@@]15[C@H](O5)C[C@H]2C6=COC=C6)C)O)(C)C)C	15	85.7143			2	93.9947	7.03613	100.041	5.23512	2	112.84	17.5615	105.343	10.7265	1.20049	1.053	2	-26.1199	12.0495	0.319107	1.4278	-0.981736	3.54659	2.90962	6.16326	Wuhan ChemFaces Biochemical Co., Ltd. (Wuhan, China)
1,3-Diacetylvilasinin	CC(=O)O[C@@H]1C[C@@H]([C@@]2([C@H]3CC[C@]4([C@@H](CC=C4[C@@]3([C@@H]([C@H]5[C@H]2[C@@]1(CO5)C)O)C)C6=COC=C6)C)C)OC(=O)C	15	54.0984			2	96.3818	2.29329	103.416	2.27116	2	107.978	12.8318	110.073	10.7582	1.12031	1.06437	2	-18.1356	11.658	1.31898	1.25331	-0.839302	4.41283	2.46906	6.64142	Wuhan ChemFaces Biochemical Co., Ltd. (Wuhan, China)
Obacunone	C[C@@]12CC[C@@H]3[C@]4(C=CC(=O)OC([C@@H]4CC(=O)[C@]3([C@@]15[C@H](O5)C(=O)O[C@H]2C6=COC=C6)C)(C)C)C	15	51.2			2	96.8549	6.38241	98.0081	4.34848	2	113.545	22.3024	110.892	17.4179	1.17232	1.13146	2	-21.1221	8.43632	0.570048	1.358	-1.0477	4.41459	3.25545	8.07539	Wuhan ChemFaces Biochemical Co., Ltd. (Wuhan, China)
Walsuronoid B	C[C@]12C=CC(=O)C(C1=C(C(=O)[C@@]3([C@@H]2[C@H](CC4=C(C[C@H]([C@]43C)O)C5=COC=C5)O)C)O)(C)C	15	71.7949			2	135.624	18.3387	114.052	14.8892	2	126.673	14.3976	119.25	1.58335	0.934	1.04558	2	-22.6101	12.1096	0.623368	0.628541	-1.07217	1.9185	1.82232	3.18073	Wuhan ChemFaces Biochemical Co., Ltd. (Wuhan, China)
Amantadine HCl	NC12CC3CC(CC(C3)C1)C2	6	100	n.a.		2	90.0885	4.28117	158.952	72.4595	2	86.3684	11.0507	103.589	8.1363	0.958707	0.651702	2	-13.5728	10.5262	-1.97377	-0.0125837	-1.07321	1.14199	-1.88803	-1.52021	Sigma-Aldrich Chemie (Zwijndrecht, The Netherlands)
pGlu-Glu-Pro-Amide	C1CC(N(C1)C(=O)C(CCC(=O)O)NC(=O)C2CCC(=O)N2)C(=O)N	16	100	n.a.		2	105.63	24.487	103.39	19.7521	2	101.415	23.5616	104.452	10.7971	0.960094	1.01026	n.d.	n.d.	n.d.	0.291268	-1.81376	-0.945909	1.68359	-2.73531	-1.06416	Sigma-Aldrich Chemie (Zwijndrecht, The Netherlands)

## Sheet: Figure S3
Oranje et al.	Novel Natural and Synthetic Inhibitors of Solute Carriers SGLT1 and SGLT2										Pharmacology Research & Perspectives
Figure S3. PMD-PCA visualization of chemical space occupied by the Spectrum Collection compound library and and chemical clusters with novel SGLT1 inhibitors

## Sheet: Table S4
Oranje et al.	Novel Natural and Synthetic Inhibitors of Solute Carriers SGLT1 and SGLT2 Pharmacology Research & Perspectives
Table S4. Registered drugs with novel SGLT1/2 inhibiting activity and their known transporter targets (58)
	SGLT1/2 INHIBITING DRUG	CATEGORY OF INHIBITED TRANSPORTERS	INHIBITED TRANSPORTERS
	Quinine	organic cation transporters	SLC22A1, SLC22A2, SLC22A5, SLCO1A2, SLC22A4
	Quinidine	organic cation transporters	SLC22A1, SLC22A2, SLC22A5, SLCO1A2, SLC22A4
		organic anion transporters	SLC22A8, SLCO1B1
	Orphenadrine	sodium (co-)transporters	SLC6A2, SLC6A3, SCN10A
	Benztropine	sodium (co-)transporters	SLC6A2, SLC6A3, SCN10A
	Bepridil	voltage dependent cation channels	CACNA1A, CACNA1H, CACNA2D2, KCNH2, KCNQ1, KCNH2
	Verapamil	calcium-gated voltage channels	CACNA1C, CACNA1D, CACNA1F, CACNA1S, CACNB1, CACNB2, CACNB3, CACNB4, CACNA1I, CACNA1B, CACNA1A
		voltage-gated sodium channels	KCNH2, KCNJ11, SCN5A
		sodium (co-)transporters	SLC6A4, SLC22A1, SLC22A4, SLC22A5
	Bupivacaine	voltage-gated sodium channel	SCN10A
	Ropivacaine	voltage-gated sodium channel	SCN10A
	Trimipramine	sodium (co-)transporters	SLC6A2, SLC6A3, SLC6A4

## Sheet: Table S5
Oranje et al.	Novel Natural and Synthetic Inhibitors of Solute Carriers SGLT1 and SGLT2 Pharmacology Research & Perspectives
Table S5. Highest estimated intestinal concentration of synthetic drugs identified as novel SGLT1/2 inhibitors
	Drug	Max single oral dose (mg)	MW (g/mol)	Estimated [Intestinal] (mM)	Predicted fraction human intestinal absorption
	bepridil	400	367	4400	0.99
	trihexyphenidyl	5	301	66	0.92
	procyclidine	5	287	70	0.98
	biperiden	2	311	26	0.97
	cloperastine	20	330	240	n.d.
	benztropine	5	307	65	0.98
	orphenadrine	100	269	1500	0.99
	clemastine	2.68	344	31	0.99
	verapamil	240	455	2100	0.94
	clopidogrel	75	322	930	1.00
